# Supplementary material for: Genome-wide identification and functional analysis of the TIFY gene family in the response to multiple stresses in Brassica napus L
Source: BMC Genomics. 2020 Oct 22;21:736. doi: 10.1186/s12864-020-07128-2 (PMC7583176; doi:10.1186/s12864-020-07128-2)
Supplement: Supplementary file 1 — Additional file 1 Characteristics of TIFY in B. napus, B. rapa and B. oleracea. [file 12864_2020_7128_MOESM1_ESM.xlsx]

## Sheet: Additional file 1
Additional file 1: Characteristics of TIFY in B. napus, B. rapa and B. oleracea.
Subfamily	Arabidopsis	Homologous gene in B. rape/B. oleracea/B. napus	Gene ID	Gene name	Nucleotide length (bp)	AA	pI	Mw (kD)	No. of introns	No. of exons	Predicted subcellular localization	Chromosome location	Domain	MEME motif
JAZ	AT1G17380/JAZ5/TIFY11a	B. rape	Bra016604	BrJAZ5-1	813	270	7.8177	30.0176	3	4	Nuclear	A08:19256054-19257339	NT-TIFY-Jas	Motif3-Motif1-Motif2-Motif10
		B. oleracea	Bo8g067140	BoJAZ5-1	936	311	9.6437	34.8273	3	4	Nuclear	C8:21653866-21655280	NT-TIFY-Jas	Motif3-Motif1-Motif2-Motif10
		B. napus	BnaA08g23150D	BnaJAZ5-A1	804	267	9.58	26.6199	3	4	Nuclear	chrA08:16596178..16597456	NT-TIFY-Jas	Motif3-Motif1-Motif2-Motif10
			BnaC08g48340D	BnaJAZ5-C1	678	225	8.74	25.2466	2	3	Nuclear	chrC08_random:3305732..3306622	TIFY-Jas	Motif1-Motif2-Motif10
		B. rape	Bra030986	BrJAZ5-2	900	299	9.513	33.021	3	4	Nuclear	A09:33100525-33101994	NT-TIFY-Jas	Motif3-Motif1-Motif2-Motif10
		B. oleracea	Bo8g104890	BoJAZ5-2	1032	343	10.0439	38.0257	3	4	Nuclear	C8:36827057-36828657	NT-TIFY-Jas	Motif3-Motif1-Motif2-Motif10
		B. napus	no
			BnaC08g37780D	BnaJAZ5-C2	999	332	9.5	36.8074	4	5	Nuclear	chrC08:34378171..34379771	NT-TIFY-Jas	Motif3-Motif1-Motif2-Motif10
		B. rape	Bra025977	BrJAZ5-3	771	256	9.8293	28.7534	3	4	Nuclear	A06:6668929-6670185	NT-TIFY-Jas	Motif3-Motif1-Motif2-Motif10
		B. oleracea	Bo5g023780	BoJAZ5-3	771	256	10.3559	28.3979	4	5	Nuclear	C5:8440252-8441760	NT-TIFY-Jas	Motif3-Motif1-Motif2-Motif10
		B. napus	BnaA06g11690D	BnaJAZ5-A3	798	265	9.22	29.7204	3	4	Nuclear	chrA06:6060140..6061423	NT-TIFY-Jas	Motif3-Motif1-Motif2-Motif10
			BnaC05g13540D	BnaJAZ5-C3	873	290	9.61	32.4457	5	6	Nuclear	chrC05:7813509..7815339	NT-TIFY-Jas	Motif3-Motif1-Motif2-Motif10
	AT1G72450/JAZ6/TIFY11b	B. rape	Bra016056	BrJAZ6-1	825	274	9.5986	30.5963	3	4	Nuclear	A07:19629559-19631052	NT-TIFY-Jas	Motif3-Motif1-Motif2-Motif10
		B. oleracea	Bo6g115920	BoJAZ6-1	816	271	10.1124	30.323	3	4	Nuclear	C6:36142563-36144185	NT-TIFY-Jas	Motif3-Motif1-Motif2-Motif10
		B. napus	BnaA07g30200D	BnaJAZ6-A1	825	274	9.08	30.5963	3	4	Nuclear	chrA07:21433573..21435066	NT-TIFY-Jas	Motif3-Motif1-Motif2-Motif10
			BnaC06g33640D	BnaJAZ6-C1	816	271	9.47	30.323	3	4	Nuclear	chrC06:33464607..33466229	NT-TIFY-Jas	Motif3-Motif1-Motif2-Motif10
		B. rape	Bra008033	BrJAZ6-2	822	273	9.6241	30.1578	3	4	Nuclear	A02:12679494-12680864	NT-TIFY-Jas	Motif3-Motif1-Motif2-Motif10
		B. oleracea	Bo2g076750	BoJAZ6-2	819	272	7.1209	29.8932	3	4	Nuclear	C2:21591877-21593220	NT-TIFY-Jas	Motif3-Motif1-Motif2-Motif10
		B. napus	BnaA02g15990D	BnaJAZ6-A2	822	273	8.94	30.0966	3	4	Nuclear	chrA02:9445427..9446792	NT-TIFY-Jas	Motif3-Motif1-Motif2-Motif10
			BnaC02g45660D	BnaJAZ6-C2	819	272	7.07	29.9494	3	4	Nuclear	chrC02_random:1418012..1419356	NT-TIFY-Jas	Motif3-Motif1-Motif2-Motif10
	AT1G19180/JAZ1/TIFY10a	B. rape	Bra025713	BrJAZ1-1	765	254	10.5098	27.3001	3	4	Nuclear	A06:7441408-7442701	NT-TIFY-Jas	Motif3-Motif1-Motif10-Motif2-Motif10
		B. oleracea	Bo5g027170	BoJAZ1-1	759	252	10.2993	27.1848	3	4	Nuclear	C5:9367569-9368860	NT-TIFY-Jas	Motif3-Motif1-Motif10-Motif2-Motif10
		B. napus	BnaA06g13250D	BnaJAZ1-A1	762	253	9.85	27.213	3	4	Nuclear	chrA06:6946370..6947660	NT-TIFY-Jas	Motif3-Motif1-Motif10-Motif2-Motif10
			BnaC05g14810D	BnaJAZ1-C1	765	254	9.71	27.2559	3	4	Nuclear	chrC05:8732923..8734217	NT-TIFY-Jas	Motif3-Motif1-Motif10-Motif2-Motif10
		B. rape	Bra031065	BrJAZ1-2	822	273	9.9984	29.8107	3	4	Nuclear	A09:32662833-32664240	NT-TIFY-Jas	Motif3-Motif1-Motif10-Motif2-Motif10
		B. oleracea	Bo8g102890	BoJAZ1-2	828	275	9.8825	30.0549	3	4	Nuclear	C8:36305284-36306620	NT-TIFY-Jas	Motif3-Motif1-Motif10-Motif2-Motif10
		B. napus	BnaA09g44300D	BnaJAZ1-A2	1638	545	9.09	60.2836	6	7	Nuclear	chrA09:30445133..30449191	NT-TIFY-Jas	Motif3-Motif1-Motif10-Motif2-Motif10
			BnaC08g36840D	BnaJAZ1-C2	1527	508	9.38	56.1456	6	7	Nuclear	chrC08:33903717..33907757	NT-TIFY-Jas	Motif3-Motif1-Motif10-Motif2-Motif10
		B. rape	Bra016520	BrJAZ1-3	780	259	9.984	28.3102	3	4	Nuclear	A08:18857930-18859054	NT-TIFY-Jas	Motif3-Motif1-Motif10-Motif2-Motif10
		B. oleracea	Bo8g068340	BoJAZ1-3	783	260	9.9886	28.3002	3	4	Nuclear	C8:22353480-22354618	NT-TIFY-Jas	Motif3-Motif1-Motif10-Motif2-Motif10
		B. napus	BnaA08g22180D	BnaJAZ1-A3	792	263	9.63	28.5825	3	4	Nuclear	chrA08:16213996..16215135	NT-TIFY-Jas	Motif3-Motif1-Motif10-Motif2-Motif10
			BnaC08g18640D	BnaJAZ1-C3	795	264	9.65	28.7426	3	4	Nuclear	chrC08:21709010..21710317	NT-TIFY-Jas	Motif3-Motif1-Motif10-Motif2-Motif10
			BnaC05g28170D	BnaJAZ1-C4	567	188	9.48	20.5225	4	5	Nuclear	chrC05:25772355..25773239	TIFY-Jas	Motif1-Motif2-Motif10
	AT1G74950/JAZ2/TIFY10b	B. rape	Bra003778	BrJAZ2-1	669	222	9.3869	24.3204	4	5	Nuclear	A07:15021339-15022508	NT-TIFY-Jas	Motif3-Motif1-Motif2-Motif10
		B. oleracea	Bo6g086720	BoJAZ2-1	675	224	9.7603	24.4916	4	5	Nuclear	C6:27113108-27114283	NT-TIFY-Jas	Motif3-Motif1-Motif2-Motif10
		B. napus	BnaA07g21950D	BnaJAZ2-A1-1	195	64	9.34	7.12809	1	2	Nuclear	chrA07:16899587..16899855	NT	Motif3
			BnaA07g21960D	BnaJAZ2-A1-2	546	181	9.02	19.8886	3	4	Nuclear	chrA07:16899937..16900755	TIFY-Jas	Motif1-Motif10-Motif2
			BnaC06g22690D	BnaJAZ2-C1	675	224	9.23	24.4916	4	5	Nuclear	chrC06:24688218..24689393	NT-TIFY-Jas	Motif3-Motif1-Motif10-Motif2
		B. rape	Bra015880	BrJAZ2-2	738	245	9.6041	26.8103	4	5	Nuclear	A07:20377550-20378698	NT-TIFY-Jas	Motif3-Motif1-Motif10-Motif2-Motif10
		B. oleracea	Bo6g119140	BoJAZ2-2	738	245	9.3963	27.0825	4	5	Nuclear	C6:37255783-37256982	NT-TIFY-Jas	Motif3-Motif1-Motif10-Motif2-Motif10
		B. napus	BnaA07g31880D	BnaJAZ2-A2	738	245	9.2	26.7572	4	5	Nuclear	chrA07:22141902..22143076	NT-TIFY-Jas	Motif3-Motif1-Motif10-Motif2-Motif10
			BnaC06g35750D	BnaJAZ2-C2	738	245	9.1	27.0825	4	5	Nuclear	chrC06:34575989..34577184	NT-TIFY-Jas	Motif3-Motif1-Motif10-Motif2-Motif10
		B. rape	Bra008172	BrJAZ2-3	723	240	9.5811	26.1975	4	5	Nuclear	A02:13570792-13571993	NT-TIFY-Jas	Motif3-Motif1-Motif10-Motif2-Motif10
		B. oleracea	Bo2g082410	BoJAZ2-3	714	237	9.6295	25.9764	4	5	Nuclear	C2:23091623-23092791	NT-TIFY-Jas	Motif3-Motif1-Motif10-Motif2-Motif10
		B. napus	BnaA02g17040D	BnaJAZ2-A3	723	240	9.21	26.1695	4	5	Nuclear	chrA02:10250809..10252001	NT-TIFY-Jas	Motif3-Motif1-Motif10-Motif2-Motif10
			BnaCnng08230D	BnaJAZ2-C3	723	240	9.3	26.2036	4	5	Nuclear	chrCnn_random:7600077..7601256	NT-TIFY-Jas	Motif3-Motif1-Motif10-Motif2-Motif10
	AT3G43440/AT5G20900-JAZ11/12-TIFY3a/b	B. rape	Bra020135	BrJAZ11/12-1	666	221	4.7154	23.109	4	5	Nuclear	A02:5199752-5201091	TIFY-Jas	Motif9-Motif1-Motif2
		B. oleracea	Bo2g023250	BoJAZ11/12-1	663	220	4.7154	22.9878	4	5	Nuclear	C2:5927131-5928604	TIFY-Jas	Motif1-Motif2
		B. napus	BnaA02g05120D	BnaJAZ11/12-A1	666	221	5.35	23.1121	4	5	Nuclear	chrA02:2301702..2303055	TIFY-Jas	Motif9-Motif1-Motif2
			no
		B. rape	Bra002338	BrJAZ11/12-2	606	201	7.2946	20.9555	4	5	Nuclear	A10:10225401-10226444	TIFY-Jas	Motif9-Motif1-Motif2
		B. oleracea	Bo9g150390	BoJAZ11/12-2	606	201	6.8685	21.2517	4	5	Nuclear	C9:44847168-44848236	TIFY-Jas	Motif9-Motif1-Motif2
		B. napus	BnaA10g14660D	BnaJAZ11/12-A2	606	201	6.91	20.9575	4	5	Nuclear	chrA10:11621149..11622193	TIFY-Jas	Motif9-Motif1-Motif2
			BnaC09g36990D	BnaJAZ11/12-C2	600	199	6.45	21.0194	4	5	Nuclear	chrC09:40350731..40351793	TIFY-Jas	Motif9-Motif1-Motif2
PPD	AT4G14720/AT4G24470-PPD1/2-TIFY4a/b	B. rape	Bra036885	BrPPD-1	960	319	8.7655	35.1124	8	9	Nuclear	A01:12399742-12402005	TIFY-Jas	Motif7-Motif10-Motif1-Motif2
		B. oleracea	Bo1g057550	BoPPD-1	1062	353	8.9317	38.7937	8	9	Nuclear	C1:17451561-17453993	TIFY-Jas	Motif7-Motif10-Motif1-Motif2
		B. napus	BnaA01g19090D	BnaPPD-A1	954	317	8.56	34.7249	8	9	Nuclear	chrA01:10606538..10608853	TIFY-Jas	Motif7-Motif10-Motif1-Motif2
			BnaC01g22850D	BnaPPD-C1	948	315	8.63	34.6898	8	9	Nuclear	chrC01:16400192..16402506	TIFY-Jas	Motif7-Motif10-Motif1-Motif2
		B. rape	Bra039720	BrPPD-2	975	324	10.0679	35.7941	8	9	Nuclear	A08:6399667-6401828	TIFY-Jas	Motif7-Motif10-Motif1-Motif2
		B. oleracea	Bo8g038270	BoPPD-2	924	307	9.1288	33.5834	8	9	Nuclear	C8:13487130-13489167	TIFY-Jas	Motif7-Motif10-Motif1-Motif2
		B. napus	BnaA08g29440D	BnaPPD-A2	969	322	9.66	35.3727	8	9	Nuclear	chrA08_random:277627..279735	TIFY-Jas	Motif7-Motif10-Motif1-Motif2
			BnaC08g09760D	BnaPPD-C2	1011	336	8.74	36.9742	8	9	Nuclear	chrC08:14665661..14667818	TIFY-Jas	Motif7-Motif10-Motif1-Motif2
JAZ	AT1G30135-JAZ8-TIFY5a	B. rape	Bra010794	BrJAZ8-1	393	130	10.3853	14.9718	2	3	Nuclear	A08:16473432-16474017	TIFY-Jas	Motif1-Motif2
		B. oleracea	Bo3g147640	BoJAZ8-1-1	393	130	10.3853	14.9718	2	3	Nuclear	C3:52620636-52621210	TIFY-Jas	Motif1-Motif2
			Bo3g147730	BoJAZ8-1-2	435	144	8.5023	16.7419	2	3	Nuclear	C3:52671532-52672144	TIFY-Jas	Motif1-Motif2
		B. napus	BnaA08g17540D	BnaJAZ8-A1	393	130	9.85	14.9718	2	3	Nuclear	chrA08:13946508..13947093	TIFY-Jas	Motif1-Motif2
			BnaC03g59110D	BnaJAZ8-C1	393	130	9.85	15.143	2	3	Nuclear	chrC03:48399809..48400383	TIFY-Jas	Motif1-Motif2
		B. rape	Bra032362	BrJAZ8-2	402	133	10.0401	15.3292	2	3	Nuclear	A09:22159080-22159661	TIFY-Jas	Motif1-Motif2
		B. oleracea	Bo5g062450	BoJAZ8-2	399	132	10.0401	15.2741	2	3	Nuclear	C5:19492604-19493182	TIFY-Jas	Motif1-Motif2
		B. napus	BnaA09g26390D	BnaJAZ8-A2	402	133	9.47	15.2301	2	3	Nuclear	chrA09:19544929..19545510	TIFY-Jas	Motif1-Motif2
			BnaC05g23060D	BnaJAZ8-C2	399	132	9.62	15.2842	2	3	Nuclear	chrC05:17112891..17113469	TIFY-Jas	Motif1-Motif2
	AT2G34600-JAZ7-TIFY5b	B. rape	Bra005407	BrJAZ7-1	351	116	10.216	13.1441	1	2	Nuclear	A05:5347422-5347977	TIFY-Jas	Motif1-Motif2
		B. oleracea	Bo4g039500	BoJAZ7-1	351	116	9.2531	13.127	1	2	Nuclear	C4:8855905-8856461	TIFY-Jas	Motif1-Motif2
		B. napus	BnaA05g09200D	BnaJAZ7-A1	351	116	9.64	13.1441	1	2	Nuclear	chrA05:5121375..5121930	TIFY-Jas	Motif1-Motif2
			BnaC04g10630D	BnaJAZ7-C1	351	116	9.15	13.127	1	2	Nuclear	chrC04:8203291..8203847	TIFY-Jas	Motif1-Motif2
		B. rape	Bra021923	BrJAZ7-2	354	117	10.4029	13.4444	1	2	Nuclear	A04:15200627-15201121	TIFY-Jas	Motif1-Motif2
		B. oleracea	Bo4g182750	BoJAZ7-2	366	121	9.7958	13.6596	1	2	Nuclear	C4:48326697-48327150	TIFY-Jas	Motif1-Motif2
		B. napus	BnaA04g20270D	BnaJAZ7-A2	360	119	9.76	13.7047	1	2	Nuclear	chrA04:15635871..15636371	TIFY-Jas	Motif1-Motif2
			no	BnaJAZ7-C2
		B. rape	Bra022981	BrJAZ7-3	342	113	8.544	13.0137	0	1	Nuclear	A03:8073106-8073447	TIFY-Jas	Motif1-Motif2
		B. oleracea	Bo3g027780	BoJAZ7-3	342	113	8.6711	13.0339	0	1	Nuclear	C3:10525718-10526059	TIFY-Jas	Motif1-Motif2
		B. napus	BnaA03g15910D	BnaJAZ7-A3	345	114	8.93	13.0739	0	1	Nuclear	chrA03:7365767..7366111	Jas	Motif1-Motif2
			BnaC03g19040D	BnaJAZ7-C3	342	113	8.97	13.0339	0	1	Nuclear	chrC03:9860050..9860391	Jas	Motif1-Motif2
	AT1G48500/AT3G17860-JAZ4/3-TIFY6a/b	B. rape	Bra022254	BrJAZ3/4-1	1008	335	9.8952	35.8681	6	7	Nuclear	A05:18805578-18808158	TIFY-Jas	Motif1-Motif2-Motif10
		B. oleracea	Bo5g121480	BoJAZ3/4-1	1008	335	9.8424	35.7489	6	7	Nuclear	C5:37118206-37121030	TIFY-Jas	Motif1-Motif2-Motif10
		B. napus	BnaA05g22360D	BnaJAZ3/4-A1	1011	336	9.51	35.8711	6	7	Nuclear	chrA05:17065473..17068042	TIFY-Jas	Motif1-Motif2-Motif10
			BnaC05g35610D	BnaJAZ3/4-C1	1008	335	9.47	35.7629	6	7	Nuclear	chrC05:34919239..34922079	TIFY-Jas	Motif1-Motif2-Motif10
		B. rape	Bra021281	BrJAZ3/4-2	1062	353	9.4795	37.579	6	7	Nuclear	A01:22791912-22794538	TIFY-Jas	Motif1-Motif2-Motif10
		B. oleracea	Bo1g119100	BoJAZ3/4-2	1065	354	9.526	37.5601	6	7	Nuclear	C1:35717449-35720116	TIFY-Jas	Motif1-Motif2-Motif10
		B. napus	BnaA01g27170D	BnaJAZ3/4-A2	1062	353	9.3	37.6091	6	7	Nuclear	chrA01:18972667..18975309	TIFY-Jas	Motif1-Motif2-Motif10
			BnaC01g34620D	BnaJAZ3/4-C2	453	150	9.27	15.8008	2	3	Nuclear	chrC01:33726037..33726679	Jas	Motif2-Motif10
			BnaAnng41010D	BnaJAZ3/4-A3	468	155	9.42	16.3003	2	3	Nuclear	chrAnn_random:47072605..47073247	Jas	Motif2-Motif10
	AT1G70700-JAZ9-TIFY7	B. rape	Bra003947	BrJAZ9-1	663	220	8.5697	24.3485	4	5	Nuclear	A07:15918482-15919617	TIFY-Jas	Motif10-Motif1-Motif2
		B. oleracea	Bo6g094620	BoJAZ9-1	453	150	7.6669	16.3282	4	5	Nuclear	C6:29223094-29223866	TIFY	Motif10-Motif1
		B. napus	BnaA07g23750D	BnaJAZ9-A1	639	212	9.03	23.4084	4	5	Nuclear	chrA07:17815668..17816773	TIFY-Jas	Motif10-Motif1-Motif2
			BnaC06g24560D	BnaJAZ9-C1	639	212	9.04	23.3182	4	5	Nuclear	chrC06:26317527..26318644	TIFY-Jas	Motif10-Motif1-Motif2
		B. rape	Bra016193	BrJAZ9-2	750	249	10.5038	26.9795	5	7	Nuclear	A07:18948622-18950631	TIFY-Jas	Motif1-Motif2
		B. oleracea	Bo6g112300	BoJAZ9-2	801	266	10.3073	28.7096	6	7	Nuclear	C6:35087934-35090061	TIFY-Jas	Motif1-Motif2
		B. napus	BnaA07g28810D	BnaJAZ9-A2	795	264	9.74	28.3863	6	7	Nuclear	chrA07:20762169..20764219	TIFY-Jas	Motif1-Motif2
			BnaC06g31830D	BnaJAZ9-C2	801	266	9.57	28.5325	6	7	Nuclear	chrC06:32242127..32244174	TIFY-Jas	Motif1-Motif2
		B. rape	Bra007937	BrJAZ9-3	753	250	10.5255	26.8624	5	6	Nuclear	A02:11966488-11968306	TIFY-Jas	Motif1-Motif2
		B. oleracea	Bo2g068460	BoJAZ9-3	825	274	10.5129	29.4062	6	7	Nuclear	C2:20139999-20142061	TIFY-Jas	Motif1-Motif2
		B. napus	BnaC02g20120D	BnaJAZ9-A3	825	274	9.93	29.4203	6	7	Nuclear	chrC02:16479106..16481168	TIFY-Jas	Motif1-Motif2
			BnaCnng65670D	BnaJAZ9-C3	825	274	9.86	29.3422	6	7	Nuclear	chrCnn_random:65384363..65386430	TIFY-Jas	Motif1-Motif2
	AT5G13220-JAZ10-TIFY 9	B. rape	Bra023399	BrJAZ10-1	555	184	10.7502	20.6067	3	4	NONE	A02:3209315-3210599	TIFY-Jas	Motif5-Motif9
		B. oleracea	Bo2g011150	BoJAZ10-1	645	214	10.4958	24.2216	3	4	NONE	C2:2928768-2930106	TIFY-Jas	Motif5-Motif9
		B. napus	BnaA02g01520D	BnaJAZ10-A1	591	196	9.88	21.8472	4	5	NONE	chrA02:701653..703474	TIFY-Jas	Motif5-Motif9-Motif2
			BnaC02g04570D	BnaJAZ10-C1	591	196	9.89	21.9954	4	5	NONE	chrC02:2426830..2428787	TIFY-Jas	Motif5-Motif9-Motif2
		B. rape	Bra008846	BrJAZ10-2	591	196	10.6486	21.8192	4	5	NONE	A10:14091734-14093290	TIFY-Jas	Motif5-Motif9-Motif2
		B. oleracea	Bo9g168900	BoJAZ10-2	594	197	10.8061	22.1817	4	5	NONE	C9:49601142-49602730	TIFY-Jas	Motif5-Motif9-Motif2
		B. napus	BnaA10g20060D	BnaJAZ10-A2	591	196	9.91	21.8192	4	5	NONE	chrA10:14087600..14090438	TIFY-Jas	Motif5-Motif9-Motif2
			BnaC09g43860D	BnaJAZ10-C2	594	197	9.99	22.0574	4	5	NONE	chrC09:44962358..44963952	TIFY-Jas	Motif5-Motif9-Motif2
		B. rape	Bra006190	BrJAZ10-3	588	195	10.5882	21.8182	4	5	NONE	A03:2431603-2433092	TIFY-Jas	Motif5-Motif9-Motif2
		B. oleracea	Bo3g009050	BoJAZ10-3	588	195	10.654	21.743	4	5	NONE	C3:3021388-3022867	TIFY-Jas	Motif5-Motif9-Motif2
		B. napus	BnaA03g04250D	BnaJAZ10-A3	588	195	9.99	21.7492	4	5	NONE	chrA03:1982325..1983782	TIFY-Jas	Motif5-Motif9-Motif2
			BnaC03g71460D	BnaJAZ10-C3	588	195	9.95	21.743	4	5	NONE	chrC03_random:145544..147023	TIFY-Jas	Motif5-Motif9-Motif2
TIFY	AT4G32570-TIFY8	B. rape	Bra040086	BrTIFY8-1	1047	348	9.4043	38.7758	5	6	Nuclear	A08:13044195-13046233	TIFY	Motif8-Motif1
		B. oleracea	Bo3g172310	BoTIFY8-1	1080	359	9.0729	38.947	5	6	Nuclear	C3:60563746-60565813	TIFY	Motif8-Motif1
		B. napus	BnaA08g12140D	BnaTIFY8-A1	1071	356	8.7	38.3884	5	6	Nuclear	chrA08:10858904..10860980	TIFY	Motif8-Motif1
			BnaC03g67120D	BnaTIFY8-C1	1077	358	8.3	38.7818	5	6	Nuclear	chrC03:56740056..56742119	TIFY	Motif8-Motif1
		B. rape	Bra011357	BrTIFY8-2	1035	344	10.3006	37.3925	5	6	Nuclear	A01:2570216-2572122	TIFY	Motif8-Motif1
		B. oleracea	Bo1g010260	BoTIFY8-2	1035	344	10.0633	37.246	5	6	Nuclear	C1:3453439-3455400	TIFY	Motif8-Motif1
		B. napus	BnaA01g04460D	BnaTIFY8-A2	1038	345	9.42	37.5406	5	6	Nuclear	chrA01:2071812..2073722	TIFY	Motif8-Motif1
			BnaC01g05900D	BnaTIFY8-C2	1035	344	9.49	37.2531	5	6	Nuclear	chrC01:3125721..3127681	TIFY	Motif8-Motif1
		B. rape	no
		B. oleracea	Bo4g142640	BoTIFY8-4	798	265	7.0507	29.7995	3	4	Nuclear	C4:38920929-38923127	None	Motif8
			Bo7g082470	BoTIFY8-3	699	232	10.771	25.63	3	4	NONE	C7:32527637-32529723	None	Motif8
			Bo9g152530	BoTIFY8-5	561	186	10.9256	20.3602	4	5	Nuclear	C9:45559841-45561706	None	Motif8
		B. napus	BnaA06g19630D	BnaTIFY8-A3	705	234	9.26	26.0836	2	3	Nuclear	chrA06:12121224..12122388	None	Motif8
			BnaC07g23410D	BnaTIFY8-C3	879	292	10.11	32.7845	4	5	NONE	chrC07:29888230..29891033	None	Motif8
ZIM/ZML	AT1G51600-ZML1-TIFY2a	B. rape	Bra014292	BrZML1	783	260	7.1271	28.2654	4	5	Nuclear	A08:1879987-1881184	TIFY-Jas-CCT-GATA zinc-finger	Motif1-Motif2-Motif6
		B. oleracea	Bo3g181450	BoZML1	915	304	6.5609	33.2909	5	6	Nuclear	C3:63051480-63052999	TIFY-Jas-CCT-GATA zinc-finger	Motif1-Motif2-Motif6-Motif4
		B. napus	BnaA08g01910D	BnaZML1-A	786	261	6.56	28.5446	4	5	Nuclear	chrA08:1537488..1538684	TIFY-Jas-CCT-GATA zinc-finger	Motif1-Motif2-Motif6
			BnaC03g77870D	BnaZML1-C	891	296	5.79	32.3648	5	6	Nuclear	chrC03_random:6214472..6215990	TIFY-Jas-CCT-GATA zinc-finger	Motif1-Motif2-Motif6-Motif4
	AT4G24470-ZML1-TIFY2b	B. rape	Bra023900	BrZML1-1	1092	363	8.628	40.6638	7	8	Nuclear	A01:20909869-20913488	TIFY-Jas-CCT-GATA zinc-finger	Motif1-Motif2-Motif6-Motif4
		B. oleracea	Bo1g108240	BoZML1-1	4146	1381	6.9381	150.471	36	37	Nuclear	C1:33156650-33165357	TIFY-Jas-CCT-GATA zinc-finger	Motif1-Motif2-Motif6-Motif4
		B. napus	BnaA01g25320D	BnaZML1-A1	1104	367	6.84	40.6816	8	9	Nuclear	chrA01:17719031..17722652	TIFY-Jas-CCT-GATA zinc-finger	Motif1-Motif2-Motif6-Motif4
			BnaC01g32210D	BnaZML1-C1	1161	386	8.73	43.0777	8	9	Nuclear	chrC01:31343313..31347829	TIFY-Jas-CCT-GATA zinc-finger	Motif1-Motif2-Motif6-Motif4
		B. rape	Bra031258	BrZML1-2	966	321	6.9141	35.3916	5	6	Nuclear	A05:16617341-16618838	TIFY-Jas-CCT-GATA zinc-finger	Motif1-Motif2-Motif6-Motif4
		B. oleracea	Bo5g103560	BoZML1-2	867	288	6.5694	31.5801	7	7	Nuclear	C5:32981267-32982739	TIFY-Jas-CCT-GATA zinc-finger	Motif1-Motif2-Motif6-Motif4
		B. napus	BnaA05g19840D	BnaZML1-A2	900	299	6.31	33.0117	6	7	Nuclear	chrA05:15257243..15258739	TIFY-Jas-CCT-GATA zinc-finger	Motif1-Motif2-Motif6-Motif4
			BnaC05g30820D	BnaZML1-C2	867	288	6.13	31.5801	6	7	Nuclear	chrC05:29920248..29921721	TIFY-Jas-CCT-GATA zinc-finger	Motif1-Motif2-Motif6-Motif4
	AT3G21175-ZIM-TIFY 1	B. rape	Bra013805	BrZIM1-1	810	269	7.1274	29.2867	6	7	Nuclear	A01:7840434-7842284	TIFY-Jas-CCT-GATA zinc-finger	Motif1-Motif2-Motif6-Motif4
		B. oleracea	Bo1g039000	BoZIM1-1	924	307	6.3602	33.308	6	7	Nuclear	C1:11707415-11709386	TIFY-Jas-CCT-GATA zinc-finger	Motif1-Motif2-Motif6-Motif4
		B. napus	BnaA01g35150D	BnaZIM1-A1	933	310	5.94	33.5602	6	7	Nuclear	chrA01_random:432037..434041	TIFY-Jas-CCT-GATA zinc-finger	Motif1-Motif2-Motif6-Motif4
			BnaC01g41520D	BnaZIM1-C1	924	307	5.94	33.2479	6	7	Nuclear	chrC01_random:687289..689292	TIFY-Jas-CCT-GATA zinc-finger	Motif1-Motif2-Motif6-Motif4
		B. rape	Bra019227	BrZIM1-2	786	261	6.4003	28.3335	6	7	Nuclear	A03:25610003-25611840	TIFY-Jas-CCT-GATA zinc-finger	Motif1-Motif2-Motif6-Motif4
		B. oleracea	Bo7g109540	BoZIM1-2	780	259	6.2193	28.1113	6	7	Nuclear	C7:43369100-43370905	TIFY-Jas-CCT-GATA zinc-finger	Motif1-Motif2-Motif6-Motif4
		B. napus	BnaA03g46720D	BnaZIM1-A2	786	261	6.13	28.2864	6	7	Nuclear	chrA03:23975746..23977398	TIFY-Jas-CCT-GATA zinc-finger	Motif1-Motif2-Motif6-Motif4
			BnaC07g38910D	BnaZIM1-C2	780	259	5.83	28.0812	6	7	Nuclear	chrC07:40088182..40089681	TIFY-Jas-CCT-GATA zinc-finger	Motif1-Motif2-Motif6-Motif4
		B. rape	Bra031379	BrZIM1-3	339	112	4.2643	12.0783	0	1	Nuclear	A05:15627470-15627808	TIFY	Motif1
		B. oleracea	no
		B. napus	BnaA03g39190D	BnaZIM1-A3	339	112	4.56	11.9601	0	1	Nuclear	chrA03:19539119..19539457	TIFY	Motif1
			BnaC04g22580D	BnaZIM1-C3	339	112	4.56	11.9461	0	1	Nuclear	chrC04:23598568..23598906	TIFY	Motif1
			BnaA05g01180D	BnaZIM1-A4	339	112	4.56	11.915	0	1	Nuclear	chrA05:682519..682857	TIFY	Motif1
			BnaA02g10180D	BnaZIM1-A5	339	112	4.56	11.915	0	1	Nuclear	chrA02:5160816..5161154	TIFY	Motif1
			BnaA03g39210D	BnaZIM1-A6	339	112	4.56	11.915	0	1	Nuclear	chrA03:19544716..19545054	TIFY	Motif1
