# Supplementary material for: Genome-wide identification and functional analysis of the TIFY gene family in the response to multiple stresses in Brassica napus L
Source: BMC Genomics. 2020 Oct 22;21:736. doi: 10.1186/s12864-020-07128-2 (PMC7583176; doi:10.1186/s12864-020-07128-2)
Supplement: Supplementary file 9 — Additional file 9 Estimated Ka/Ks ratios of TIFY genes in Arabidopsis, B. napus, B. rapa, and B. oleracea. [file 12864_2020_7128_MOESM9_ESM.xlsx]

## Sheet: Sheet2
Additional file 9：Estimated Ka/Ks ratios of TIFY genes in Arabidopsis, B.napus, B. rapa, and B. oleracea.
Seq 1	Seq 2	CDS without STOP CODON							TIFY region
		SynDif	SynPos	Ks	NSynDif	NSynPos	Ka	Ka/Ks	SynDif	SynPos	Ks	NSynDif	NSynPos	Ka	Ka/Ks
AT1G17380	Bra016604	32.67	42.92	n.a.	113.33	149.08	n.a.	#VALUE!	8	15.33	0.8922	2	50.67	0.0406	0.0455055
AT1G17380	Bo8g067140	37	43.5	n.a.	112	148.5	n.a.	#VALUE!	9	15.33	1.1445	2	50.67	0.0406	0.035474
AT1G17380	BnaA08g23150D	32.67	42.92	n.a.	112.33	149.08	n.a.	#VALUE!	8	15.33	0.8922	2	50.67	0.0406	0.0455055
AT1G17380	BnaC08g48340D	27.58	44.17	1.341	114.42	147.83	n.a.	#VALUE!	9	15.33	1.1445	2	50.67	0.0406	0.035474
AT1G17380	Bra030986	27	43.83	1.2915	113	148.17	n.a.	#VALUE!	6	14.67	0.5913	2	51.33	0.04	0.0676476
AT1G17380	Bo8g104890	32.25	43.75	3.0496	111.75	148.25	n.a.	#VALUE!	6	14.67	0.5913	2	51.33	0.04	0.0676476
AT1G17380	BnaC08g37780D	32.25	43.75	3.0496	111.75	148.25	n.a.	#VALUE!	6	14.67	0.5913	2	51.33	0.04	0.0676476
AT1G17380	Bra025977	32.42	43.08	n.a.	112.58	148.92	n.a.	#VALUE!	10.25	15	1.8153	39.75	51	n.a.	#VALUE!
AT1G17380	Bo5g023780	33.5	43.75	n.a.	106.5	148.25	2.3747	#VALUE!	7	15	0.7301	2	51	0.0403	0.0551979
AT1G17380	BnaA06g11690D	31.33	43.5	2.4219	98.67	148.5	1.628	0.6722	7	15	0.7301	4	51	0.0828	0.113409
AT1G17380	BnaC05g13540D	33.5	43.75	n.a.	106.5	148.25	2.3747	#VALUE!	7	15	0.7301	2	51	0.0403	0.0551979
Bra016604	Bo8g067140	34.42	43.58	n.a.	109.58	148.42	3.1235	#VALUE!	1	15.67	0.0667	0	50.33	0	0
Bra016604	BnaA08g23150D	0	43	0	3	149	0.0204	0	0	15.67	0	0	50.33	0	0
Bra016604	BnaC08g48340D	35.75	44.25	n.a.	112.25	147.75	n.a.	#VALUE!	1	15.67	0.0667	0	50.33	0	0
Bo8g067140	BnaA08g23150D	34.42	43.58	n.a.	110.58	148.42	3.7712	#VALUE!	1	15.67	0.0667	0	50.33	0	0
Bo8g067140	BnaC08g48340D	30.83	44.83	1.8665	93.17	147.17	1.3939	0.746799	0	15.67	0	0	50.33	0	0
BnaA08g23150D	BnaC08g48340D	36.25	44.25	n.a.	109.75	147.75	3.4854	#VALUE!	1	15.67	0.0667	0	50.33	0	0
Bra030986	Bo8g104890	33.83	44.75	n.a.	106.17	147.25	2.4395	#VALUE!	0	14.33	0	0	51.67	0	0
Bra030986	BnaC08g37780D	33.83	44.75	n.a.	106.17	147.25	2.4395	#VALUE!	0	14.33	0	0	51.67	0	0
Bo8g104890	BnaC08g37780D	0	44.67	0	0	147.33	0	#DIV/0!	0	14.33	0	0	51.67	0	0
Bra025977	Bo5g023780	12.58	44	0.3601	33.42	148	0.2686	0.745904	8.75	15	1.1281	38.25	51	n.a.	#VALUE!
Bra025977	BnaA06g11690D	31.25	43.75	2.2834	104.75	148.25	2.1368	0.935797	9.5	15	1.3956	38.5	51	n.a.	#VALUE!
Bra025977	BnaC05g13540D	12.58	44	0.3601	33.42	148	0.2686	0.745904	8.75	15	1.1281	38.25	51	n.a.	#VALUE!
Bo5g023780	BnaA06g11690D	33.58	44.42	n.a.	109.42	147.58	3.3503	#VALUE!	0	15	0	2	51	0.0403	0
Bo5g023780	BnaC05g13540D	0	44.67	0	0	147.33	0	0	0	15	0	0	51	0	0
BnaA06g11690D	BnaC05g13540D	33.58	44.42	n.a.	109.42	147.58	3.3503	#VALUE!	0	15	0	2	51	0.0403	0
AT1G72450	Bra016056	19	42.08	0.6909	18	149.92	0.1308	0.189318	5.5	13	0.6228	3.5	53	0.0691	0.110951
AT1G72450	Bo6g115920	18	42	0.6355	21	150	0.155	0.243902	5.5	13	0.6228	3.5	53	0.0691	0.110951
AT1G72450	BnaA07g30200D	19	42.08	0.6909	18	149.92	0.1308	0.189318	5.5	13	0.6228	3.5	53	0.0691	0.110951
AT1G72450	BnaC06g33640D	18	42	0.6355	21	150	0.155	0.243902	5.5	13	0.6228	3.5	53	0.0691	0.110951
AT1G72450	Bra008033	11.5	41.42	0.3468	22.5	150.58	0.1666	0.480392	4	12.67	0.4099	3	53.33	0.0585	0.142718
AT1G72450	Bo2g076750	10.5	41.25	0.3109	16.5	150.75	0.1183	0.380508	4	12.67	0.4099	3	53.33	0.0585	0.142718
AT1G72450	BnaA02g15990D	11.5	41.33	0.3477	18.5	150.67	0.1341	0.385677	4	12.67	0.4099	3	53.33	0.0585	0.142718
AT1G72450	BnaC02g45660D	10.5	41.25	0.3109	16.5	150.75	0.1183	0.380508	4	12.67	0.4099	3	53.33	0.0585	0.142718
Bra016056	Bo6g115920	1	42.25	0.0241	7	149.75	0.0483	2.00415	0	13.67	0	0	52.33	0	0
Bra016056	BnaA07g30200D	0	42.33	0	0	149.67	0	0	0	13.67	0	0	52.33	0	0
Bra016056	BnaC06g33640D	1	42.25	0.0241	7	149.75	0.0483	2.00415	0	13.67	0	0	52.33	0	0
Bo6g115920	BnaA07g30200D	1	42.25	0.0241	7	149.75	0.0483	2.00415	0	13.67	0	0	52.33	0	0
Bo6g115920	BnaC06g33640D	0	42.17	0	0	149.83	0	0	0	13.67	0	0	52.33	0	0
BnaA07g30200D	BnaC06g33640D	1	42.25	0.0241	7	149.75	0.0483	2.00415	0	13.67	0	0	52.33	0	0
Bra008033	Bo2g076750	3	40.83	0.0773	7	151.17	0.0478	0.61837	2	13	0.1722	0	53	0	0
Bra008033	BnaA02g15990D	0	40.92	0	4	151.08	0.027	0	0	13	0	0	53	0	0
Bra008033	BnaC02g45660D	3	40.83	0.0773	7	151.17	0.0478	0.61837	2	13	0.1722	0	53	0	0
Bo2g076750	BnaA02g15990D	3	40.75	0.0775	3	151.25	0.0201	0.259355	2	13	0.1722	0	53	0	0
Bo2g076750	BnaC02g45660D	0	40.67	0	0	151.33	0	0	0	13	0	0	53	0	0
BnaA02g15990D	BnaC02g45660D	3	40.75	0.0775	3	151.25	0.0201	0.259355	2	13	0.1722	0	53	0	0
AT1G19180	Bra025713	30.92	43.5	2.2122	97.08	148.5	1.5399	0.696094	2	15.67	0.1399	1	50.33	0.0201	0.143674
AT1G19180	Bo5g027170	34	43.17	n.a.	100	148.83	1.6965	#VALUE!	3	15.67	0.2211	1	50.33	0.0201	0.0909091
AT1G19180	BnaA06g13250D	34.25	43.17	n.a.	99.75	148.83	1.6805	#VALUE!	2	15.67	0.1399	1	50.33	0.0201	0.143674
AT1G19180	BnaC05g14810D	34.33	43.17	n.a.	99.67	148.83	1.6753	#VALUE!	3	15.67	0.2211	1	50.33	0.0201	0.0909091
AT1G19180	Bra031065	28	42.5	1.5805	97	149.5	1.5024	0.950585	2	15.67	0.1399	1	50.33	0.0201	0.143674
AT1G19180	Bo8g102890	32	42.5	n.a.	93	149.5	1.3265	#VALUE!	2	15.67	0.1399	1	50.33	0.0201	0.143674
AT1G19180	BnaA09g44300D	28	42.5	1.5805	97	149.5	1.5024	0.950585	4	15.67	0.3121	1	50.33	0.0201	0.0644024
AT1G19180	BnaC08g36840D	32	42.5	n.a.	93	149.5	1.3265	#VALUE!	2	15.67	0.1399	1	50.33	0.0201	0.143674
AT1G19180	Bra016520	28.42	43.33	1.5557	49.58	148.67	0.4412	0.283602	4	15.33	0.3206	3	50.67	0.0617	0.192452
AT1G19180	Bo8g068340	32	42.75	4.6802	92	149.25	1.294	0.276484	4	15.33	0.3206	3	50.67	0.0617	0.192452
AT1G19180	BnaA08g22180D	29.25	43.25	1.7401	95.75	148.75	1.4653	0.842078	4	15.33	0.3206	3	50.67	0.0617	0.192452
AT1G19180	BnaC08g18640D	26.17	43.17	1.2386	48.83	148.83	0.4315	0.348377	4	15.33	0.3206	3	50.67	0.0617	0.192452
AT1G19180	BnaC05g28170D	33.5	42.83	n.a.	107.5	149.17	2.4311	#VALUE!	2	15.5	0.1416	4	50.5	0.0837	0.591102
Bra025713	Bo5g027170	25.25	44.17	1.0774	92.75	147.83	1.3583	1.26072	1	15.67	0.0667	0	50.33	0	0
Bra025713	BnaA06g13250D	24.75	44.17	1.0313	92.25	147.83	1.3379	1.29729	0	15.67	0	0	50.33	0	0
Bra025713	BnaC05g14810D	35.08	43.83	n.a.	113.92	148.17	n.a.	#VALUE!	1	15.67	0.0667	0	50.33	0	0
Bo5g027170	BnaA06g13250D	0	43.83	0	2	148.17	0.0136	0	1	15.67	0.0667	0	50.33	0	0
Bo5g027170	BnaC05g14810D	0	43.83	0	2	148.17	0.0136	0	0	15.67	0	0	50.33	0	0
BnaA06g13250D	BnaC05g14810D	1	43.83	0.0232	0	148.17	0	0	1	15.67	0.0667	0	50.33	0	0
Bra031065	Bo8g102890	7.5	42.5	0.2012	12.5	149.5	0.0887	0.440855	0	15.67	0	0	50.33	0	0
Bra031065	BnaA09g44300D	0	42.5	0	0	149.5	0	0	2	15.67	0.1399	0	50.33	0	0
Bra031065	BnaC08g36840D	7.5	42.5	0.2012	12.5	149.5	0.0887	0.440855	0	15.67	0	0	50.33	0	0
Bo8g102890	BnaA09g44300D	7.5	42.5	0.2012	12.5	149.5	0.0887	0.440855	2	15.67	0.1399	0	50.33	0	0
Bo8g102890	BnaC08g36840D	0	42.5	0	0	149.5	0	0	0	15.67	0	0	50.33	0	0
BnaA09g44300D	BnaC08g36840D	7.5	42.5	0.2012	12.5	149.5	0.0887	0.440855	2	15.67	0.1399	0	50.33	0	0
Bra016520	Bo8g068340	31.58	43.58	2.5409	117.42	148.42	n.a.	#VALUE!	0	15	0	0	51	0	0
Bra016520	BnaA08g22180D	33	44.08	4.7032	110	147.92	3.5801	0.761205	0	15	0	0	51	0	0
Bra016520	BnaC08g18640D	3	44	0.0715	2	148	0.0136	0.19021	0	15	0	0	51	0	0
Bra016520	BnaC05g28170D	30.33	43.67	1.9549	109.67	148.33	3.1892	1.63139	2	15.17	0.145	1	50.83	0.0199	0.137241
Bo8g068340	BnaA08g22180D	6.17	43.5	0.1571	14.83	148.5	0.1072	0.682368	0	15	0	0	51	0	0
Bo8g068340	BnaC08g18640D	34.25	43.42	n.a.	116.75	148.58	n.a.	#VALUE!	0	15	0	0	51	0	0
Bo8g068340	BnaC05g28170D	37.67	43.08	n.a.	99.33	148.92	1.6513	#VALUE!	2	15.17	0.145	1	50.83	0.0199	0.137241
BnaA08g22180D	BnaC08g18640D	34.67	43.92	n.a.	109.33	148.08	3.1218	#VALUE!	0	15	0	0	51	0	0
BnaA08g22180D	BnaC05g28170D	36.67	43.58	n.a.	99.33	148.42	1.6719	#VALUE!	2	15.17	0.145	1	50.83	0.0199	0.137241
BnaC08g18640D	BnaC05g28170D	29.33	43.5	1.7203	108.67	148.5	2.7874	1.6203	2	15.17	0.145	1	50.83	0.0199	0.137241
AT1G74950	Bra003778	24.75	41.42	1.1951	112.25	150.58	3.8261	3.20149	4	15.42	0.3184	5	50.58	0.106	0.332915
AT1G74950	Bo6g086720	26.25	41.5	1.3904	110.75	150.5	2.9794	2.14284	3	15.08	0.2311	5	50.92	0.1053	0.455647
AT1G74950	BnaA07g21950D	33.5	42.25	n.a.	117.5	149.75	n.a.	#VALUE!	3	15.42	0.2253	5	50.58	0.106	0.470484
AT1G74950	BnaA07g21960D	24.5	41.92	1.1333	110.5	150.08	2.9997	2.64687	3	15.42	0.2253	5	50.58	0.106	0.470484
AT1G74950	BnaC06g22690D	26.25	41.5	1.3904	110.75	150.5	2.9794	2.14284	3	15.08	0.2311	5	50.92	0.1053	0.455647
AT1G74950	Bra015880	33.17	41.25	n.a.	101.83	150.75	1.7321	#VALUE!	0	15.58	0	3	50.42	0.062	0
AT1G74950	Bo6g119140	31.67	41.33	n.a.	106.33	150.67	2.1227	#VALUE!	0	15.58	0	2	50.42	0.0408	0
AT1G74950	BnaA07g31880D	32.17	41.25	n.a.	101.83	150.75	1.7321	#VALUE!	0	15.58	0	3	50.42	0.062	0
AT1G74950	BnaC06g35750D	31.67	41.17	n.a.	106.33	150.83	2.1096	#VALUE!	0	15.58	0	2	50.42	0.0408	0
AT1G74950	Bra008172	29.25	42.67	1.8406	106.75	149.33	2.2952	1.24698	5	15.25	0.4311	3	50.75	0.0616	0.14289
AT1G74950	Bo2g082410	29.25	42.67	1.8406	106.75	149.33	2.2952	1.24698	4.5	14.92	0.3859	6.5	51.08	0.1394	0.361233
AT1G74950	BnaA02g17040D	29.25	42.67	1.8406	106.75	149.33	2.2952	1.24698	4	15.25	0.3228	3	50.75	0.0616	0.19083
AT1G74950	BnaCnng08230D	29.25	42.67	1.8406	106.75	149.33	2.2952	1.24698	3	15.58	0.2225	3	50.42	0.062	0.278652
Bra003778	Bo6g086720	5.83	41.08	0.1574	22.17	150.92	0.1635	1.03875	2	14.33	0.1544	0	51.67	0	0
Bra003778	BnaA07g21950D	27.75	41.83	1.6186	109.25	150.17	2.6308	1.62536
Bra003778	BnaA07g21960D	3.67	41.5	0.094	22.33	150.5	0.1654	1.75957	1	14.67	0.0715	0	51.33	0	0
Bra003778	BnaC06g22690D	5.83	41.08	0.1574	22.17	150.92	0.1635	1.03875	2	14.33	0.1544	0	51.67	0	0
Bo6g086720	BnaA07g21950D	31.08	41.92	3.3645	103.92	150.08	1.9248	0.572091
Bo6g086720	BnaA07g21960D	6.92	41.58	0.1881	22.08	150.42	0.1634	0.868687	1	14.33	0.0732	0	51.67	0	0
Bo6g086720	BnaC06g22690D	0	41.17	0	0	150.83	0	0	0	14	0	0	52	0	0
BnaA07g21950D	BnaA07g21960D	32.33	42.33	n.a.	103.67	149.67	1.9282	#VALUE!
BnaA07g21950D	BnaC06g22690D	31.08	41.92	3.3645	103.92	150.08	1.9248	0.572091
BnaA07g21960D	BnaC06g22690D	6.92	41.58	0.1881	22.08	150.42	0.1634	0.868687	1	14.33	0.0732	0	51.67	0	0
Bra015880	Bo6g119140	3	40.75	0.0775	4	151.25	0.0269	0.347097	0	15	0	1	51	0.0199	0
Bra015880	BnaA07g31880D	2	40.67	0.0509	0	151.33	0	0	0	15	0	0	51	0	0
Bra015880	BnaC06g35750D	2	40.58	0.051	4	151.42	0.0269	0.527451	0	15	0	1	51	0.0199	0
Bo6g119140	BnaA07g31880D	2	40.75	0.0508	4	151.25	0.0269	0.529528	0	15	0	1	51	0.0199	0
Bo6g119140	BnaC06g35750D	1	40.67	0.025	0	151.33	0	0	0	15	0	0	51	0	0
BnaA07g31880D	BnaC06g35750D	2	40.58	0.051	4	151.42	0.0269	0.527451	0	15	0	1	51	0.0199	0
Bra008172	Bo2g082410	0	43.5	0	0	148.5	0	0	3.5	14	0.3041	4.5	52	0.092	0.302532
Bra008172	BnaA02g17040D	0	43.5	0	0	148.5	0	0	1	14.33	0.0732	0	51.67	0	0
Bra008172	BnaCnng08230D	0	43.5	0	0	148.5	0	0	2	14.67	0.1505	2	51.33	0.04	0.265781
Bo2g082410	BnaA02g17040D	0	43.5	0	0	148.5	0	0	2.5	14	0.204	4.5	52	0.092	0.45098
Bo2g082410	BnaCnng08230D	0	43.5	0	0	148.5	0	0	1.5	14.33	0.1127	4.5	51.67	0.0926	0.82165
BnaA02g17040D	BnaCnng08230D	0	43.5	0	0	148.5	0	0	1	14.67	0.0715	2	51.33	0.04	0.559441
AT3G43440	Bra020135	38.17	47.58	n.a.	95.83	144.42	1.6207	#VALUE!	10	14.75	1.7572	6	51.25	0.1273	0.0724448
AT3G43440	Bo2g023250	35.33	47.08	n.a.	94.67	144.92	1.5359	#VALUE!	11	14.75	3.8821	6	51.25	0.1273	0.0327915
AT3G43440	BnaA02g05120D	36.17	47.83	n.a.	95.83	144.17	1.6308	#VALUE!	10	14.75	1.7572	6	51.25	0.1273	0.0724448
AT3G43440	Bra002338	34.58	48.83	2.1652	102.42	143.17	2.3064	1.06521	9	15	1.2071	7	51	0.1516	0.12559
AT3G43440	Bo9g150390	31.5	47.92	1.5688	97.5	144.08	1.7441	1.11174	10	15	1.6479	7	51	0.1516	0.0919959
AT3G43440	BnaA10g14660D	34.58	48.58	2.2336	102.42	143.42	2.2799	1.02073	9	15	1.2071	7	51	0.1516	0.12559
AT3G43440	BnaC09g36990D	33.42	48.25	1.9272	104.58	143.75	2.6311	1.36524	10	15	1.6479	7	51	0.1516	0.0919959
AT5G20900	Bra020135	38.17	47.58	n.a.	95.83	144.42	1.6207	#VALUE!	10	14.75	1.7572	6	51.25	0.1273	0.0724448
AT5G20900	Bo2g023250	35.33	47.08	n.a.	94.67	144.92	1.5359	#VALUE!	11	14.75	3.8821	6	51.25	0.1273	0.0327915
AT5G20900	BnaA02g05120D	36.17	47.83	n.a.	95.83	144.17	1.6308	#VALUE!	10	14.75	1.7572	6	51.25	0.1273	0.0724448
AT5G20900	Bra002338	34.58	48.83	2.1652	102.42	143.17	2.3064	1.06521	9	15	1.2071	7	51	0.1516	0.12559
AT5G20900	Bo9g150390	31.5	47.92	1.5688	97.5	144.08	1.7441	1.11174	10	15	1.6479	7	51	0.1516	0.0919959
AT5G20900	BnaA10g14660D	34.58	48.58	2.2336	102.42	143.42	2.2799	1.02073	9	15	1.2071	7	51	0.1516	0.12559
AT5G20900	BnaC09g36990D	33.42	48.25	1.9272	104.58	143.75	2.6311	1.36524	10	15	1.6479	7	51	0.1516	0.0919959
Bra020135	Bo2g023250	8	47.5	0.1907	9	144.5	0.065	0.34085	1	14.83	0.0706	0	51.17	0	0
Bra020135	BnaA02g05120D	6	48.25	0.136	13	143.75	0.0964	0.708824	0	14.83	0	0	51.17	0	0
Bo2g023250	BnaA02g05120D	9	47.75	0.2171	12	144.25	0.0882	0.406264	1	14.83	0.0706	0	51.17	0	0
Bra002338	Bo9g150390	42.17	49.58	n.a.	88.83	142.42	1.3364	#VALUE!	3	15.33	0.2267	0	50.67	0	0
Bra002338	BnaA10g14660D	0	50.25	0	1	141.75	0.0071	#DIV/0!	0	15.33	0	0	50.67	0	0
Bra002338	BnaC09g36990D	3	49.92	0.0626	12	142.08	0.0896	1.43131	3	15.33	0.2267	0	50.67	0	0
Bo9g150390	BnaA10g14660D	42.17	49.33	n.a.	89.83	142.67	1.3724	#VALUE!	3	15.33	0.2267	0	50.67	0	0
Bo9g150390	BnaC09g36990D	43.17	49	n.a.	88.83	143	1.3214	#VALUE!	0	15.33	0	0	50.67	0	0
BnaA10g14660D	BnaC09g36990D	3	49.67	0.063	13	142.33	0.0974	1.54603	3	15.33	0.2267	0	50.67	0	0
AT4G14720	Bra036885	22	44.67	0.8019	6	147.33	0.0419	0.0522509	5	15.17	0.4343	2	50.83	0.0404	0.0930233
AT4G14720	Bo1g057550	32.5	47.08	1.8976	91.5	144.92	1.3832	0.728921	5	15.33	0.4279	1	50.67	0.02	0.0467399
AT4G14720	BnaA01g19090D	20	44.5	0.6858	5	147.5	0.0347	0.0505978	4	15.33	0.3206	1	50.67	0.02	0.062383
AT4G14720	BnaC01g22850D	20	44.5	0.6858	6	147.5	0.0418	0.0609507	5	15.33	0.4279	1	50.67	0.02	0.0467399
AT4G14720	Bra039720	31.08	43.83	2.1822	111.92	148.17	n.a.	#VALUE!	4	15.33	0.3206	1	50.67	0.02	0.062383
AT4G14720	Bo8g038270	29.25	44.33	1.5883	99.75	147.67	1.732	1.09047	4	15.33	0.3206	1	50.67	0.02	0.062383
AT4G14720	BnaA08g29440D	31.08	43.83	2.1822	111.92	148.17	n.a.	#VALUE!	4	15.33	0.3206	2	50.67	0.0406	0.126638
AT4G14720	BnaC08g09760D	29.25	44.33	1.5883	99.75	147.67	1.732	1.09047	4	15.33	0.3206	1	50.67	0.02	0.062383
AT4G24470	Bra036885	34.75	46.25	n.a.	102.25	145.75	2.0546	#VALUE!	5	15.17	0.4343	2	50.83	0.0404	0.0930233
AT4G24470	Bo1g057550	36	48.67	3.2178	101	143.33	2.1043	0.653956	5	15.33	0.4279	1	50.67	0.02	0.0467399
AT4G24470	BnaA01g19090D	34.25	46.08	3.5294	102.75	145.92	2.0963	0.593954	4	15.33	0.3206	1	50.67	0.02	0.062383
AT4G24470	BnaC01g22850D	33.25	46.08	2.4531	101.75	145.92	1.9918	0.811952	5	15.33	0.4279	1	50.67	0.02	0.0467399
AT4G24470	Bra039720	32.58	45.42	2.3525	105.42	146.58	2.3934	1.01739	4	15.33	0.3206	1	50.67	0.02	0.062383
AT4G24470	Bo8g038270	0	44.83	0	0	147.17	0	#DIV/0!	4	15.33	0.3206	1	50.67	0.02	0.062383
AT4G24470	BnaA08g29440D	32.58	45.42	2.3525	105.42	146.58	2.3934	1.01739	4	15.33	0.3206	2	50.67	0.0406	0.126638
AT4G24470	BnaC08g09760D	37.58	45.92	n.a.	111.42	146.08	n.a.	#VALUE!	4	15.33	0.3206	1	50.67	0.02	0.062383
Bra036885	Bo1g057550	32.75	47.92	1.8169	94.25	144.08	1.5429	0.849194	2	15.17	0.145	1	50.83	0.0199	0.137241
Bra036885	BnaA01g19090D	2	45.33	0.0455	1	146.67	0.0068	0.149451	1	15.17	0.069	1	50.83	0.0199	0.288406
Bra036885	BnaC01g22850D	5	45.33	0.1193	2	146.67	0.0138	0.115675	2	15.17	0.145	1	50.83	0.0199	0.137241
Bo1g057550	BnaA01g19090D	33.75	47.75	2.1408	94.25	144.25	1.537	0.717956	1	15.33	0.0682	0	50.67	0	0
Bo1g057550	BnaC01g22850D	33.75	47.75	2.1408	93.25	144.25	1.485	0.693666	0	15.33	0	0	50.67	0	0
BnaA01g19090D	BnaC01g22850D	3	45.17	0.0695	1	146.83	0.0068	0.0978417	1	15.33	0.0682	0	50.67	0	0
Bra039720	Bo8g038270	28.42	44.33	1.4464	101.58	147.67	1.8688	1.29204	0	15.33	0	0	50.67	0	0
Bra039720	BnaA08g29440D	0	43.83	0	0	148.17	0	#DIV/0!	0	15.33	0	1	50.67	0.02	0
Bra039720	BnaC08g09760D	28.42	44.33	1.4464	101.58	147.67	1.8688	1.29204	0	15.33	0	0	50.67	0	0
Bo8g038270	BnaA08g29440D	28.42	44.33	1.4464	101.58	147.67	1.8688	1.29204	0	15.33	0	1	50.67	0.02	0
Bo8g038270	BnaC08g09760D	0	44.83	0	0	147.17	0	#DIV/0!	0	15.33	0	0	50.67	0	0
BnaA08g29440D	BnaC08g09760D	28.42	44.33	1.4464	101.58	147.67	1.8688	1.29204	0	15.33	0	1	50.67	0.02	0
AT1G30135	Bra010794	26.58	43.67	1.2523	100.42	148.33	1.7469	1.39495	3	14.58	0.2404	2	51.42	0.0399	0.165973
AT1G30135	Bo3g147640	26.58	43.67	1.2523	100.42	148.33	1.7469	1.39495	3	14.58	0.2404	2	51.42	0.0399	0.165973
AT1G30135	Bo3g147730	27.08	43.08	1.3659	101.92	148.92	1.8272	1.33773	4	14.25	0.3516	5	51.75	0.1034	0.294084
AT1G30135	BnaA08g17540D	26.58	43.67	1.2523	100.42	148.33	1.7469	1.39495	3	14.58	0.2404	2	51.42	0.0399	0.165973
AT1G30135	BnaC03g59110D	26.58	43.33	1.2776	100.42	148.67	1.7314	1.3552	3	14.58	0.2404	2	51.42	0.0399	0.165973
AT1G30135	Bra032362	26.17	42.67	1.2766	106.83	149.33	2.3072	1.8073	2.5	14.33	0.1985	6.5	51.67	0.1377	0.693703
AT1G30135	Bo5g062450	23.75	42.67	1.0166	101.25	149.33	1.7577	1.729	2.5	14.33	0.1985	6.5	51.67	0.1377	0.693703
AT1G30135	BnaA09g26390D	26.17	42.67	1.2766	106.83	149.33	2.3072	1.8073	2.5	14.33	0.1985	6.5	51.67	0.1377	0.693703
AT1G30135	BnaC05g23060D	23.75	42.67	1.0166	101.25	149.33	1.7577	1.729	2.5	14.33	0.1985	6.5	51.67	0.1377	0.693703
Bra010794	Bo3g147640	0	43.83	0	0	148.17	0	0	0	14.83	0	0	51.17	0	0
Bra010794	Bo3g147730	9	43.25	0.2437	6	148.75	0.0415	0.170291	1	14.5	0.0723	3	51.5	0.0606	0.838174
Bra010794	BnaA08g17540D	0	43.83	0	0	148.17	0	0	0	14.83	0	0	51.17	0	0
Bra010794	BnaC03g59110D	0	43.5	0	1	148.5	0.0068	0	0	14.83	0	0	51.17	0	0
Bo3g147640	Bo3g147730	9	43.25	0.2437	6	148.75	0.0415	0.170291	1	14.5	0.0723	3	51.5	0.0606	0.838174
Bo3g147640	BnaA08g17540D	0	43.83	0	0	148.17	0	0	0	14.83	0	0	51.17	0	0
Bo3g147640	BnaC03g59110D	0	43.5	0	1	148.5	0.0068	0	0	14.83	0	0	51.17	0	0
Bo3g147730	BnaA08g17540D	9	43.25	0.2437	6	148.75	0.0415	0.170291	1	14.5	0.0723	3	51.5	0.0606	0.838174
Bo3g147730	BnaC03g59110D	9	42.92	0.246	7	149.08	0.0485	0.197154	1	14.5	0.0723	3	51.5	0.0606	0.838174
BnaA08g17540D	BnaC03g59110D	0	43.5	0	1	148.5	0.0068	0	0	14.83	0	0	51.17	0	0
Bra032362	Bo5g062450	23	41.83	0.9906	82	150.17	0.9767	0.985968	0	14.33	0	0	51.67	0	0
Bra032362	BnaA09g26390D	0	41.83	0	0	150.17	0	0	0	14.33	0	0	51.67	0	0
Bra032362	BnaC05g23060D	23	41.83	0.9906	82	150.17	0.9767	0.985968	0	14.33	0	0	51.67	0	0
Bo5g062450	BnaA09g26390D	23	41.83	0.9906	82	150.17	0.9767	0.985968	0	14.33	0	0	51.67	0	0
Bo5g062450	BnaC05g23060D	0	41.83	0	0	150.17	0	0	0	14.33	0	0	51.67	0	0
BnaA09g26390D	BnaC05g23060D	23	41.83	0.9906	82	150.17	0.9767	0.985968	0	14.33	0	0	51.67	0	0
AT2G34600	Bra005407	30.5	39.58	n.a.	113.5	152.42	3.7099	#VALUE!	4	15.08	0.3272	10	50.92	0.2277	0.695905
AT2G34600	Bo4g039500	30.25	39	n.a.	113.75	153	3.5571	#VALUE!	4	14.75	0.3366	9	51.25	0.2001	0.594474
AT2G34600	BnaA05g09200D	30.5	39.58	n.a.	113.5	152.42	3.7099	#VALUE!	4	15.08	0.3272	10	50.92	0.2277	0.695905
AT2G34600	BnaC04g10630D	30.25	39	n.a.	113.75	153	3.5571	#VALUE!	4	14.75	0.3366	9	51.25	0.2001	0.594474
AT2G34600	Bra021923	30.92	40.08	n.a.	115.08	151.92	n.a.	#VALUE!	2	15.17	0.145	2	50.83	0.0404	0.278621
AT2G34600	Bo4g182750	30.17	39.17	n.a.	114.83	152.83	n.a.	#VALUE!	1	15.17	0.069	4	50.83	0.0831	1.20435
AT2G34600	BnaA04g20270D	30.17	39.92	n.a.	115.83	152.08	n.a.	#VALUE!	2	15.17	0.145	2	50.83	0.0404	0.278621
AT2G34600	Bra022981	20	39.08	0.86	112	152.92	2.8152	3.27349	14.75	15.67	n.a.	35.25	50.33	2.036	#VALUE!
AT2G34600	Bo3g027780	21.17	39.58	0.9362	110.83	152.42	2.6191	2.79759	11.67	15.83	3.0323	43.33	50.17	n.a.	#VALUE!
AT2G34600	BnaA03g15910D	21.75	38.83	1.0301	111.25	153.17	2.592	2.51626
AT2G34600	BnaC03g19040D	21.17	39.58	0.9362	110.83	152.42	2.6191	2.79759
Bra005407	Bo4g039500	1	41.58	0.0244	3	150.42	0.0202	0.827869	0	15	0	1	51	0.0199	0
Bra005407	BnaA05g09200D	0	42.17	0	0	149.83	0	0	0	15.33	0	0	50.67	0	0
Bra005407	BnaC04g10630D	1	41.58	0.0244	3	150.42	0.0202	0.827869	0	15	0	1	51	0.0199	0
Bo4g039500	BnaA05g09200D	1	41.58	0.0244	3	150.42	0.0202	0.827869	0	15	0	1	51	0.0199	0
Bo4g039500	BnaC04g10630D	0	41	0	0	151	0	0	0	14.67	0	0	51.33	0	0
BnaA05g09200D	BnaC04g10630D	1	41.58	0.0244	3	150.42	0.0202	0.827869	0	15	0	1	51	0.0199	0
Bra021923	Bo4g182750	29.17	42.25	1.8985	98.83	149.75	1.5901	0.837556	1	15.5	0.0675	2	50.5	0.0407	0.602963
Bra021923	BnaA04g20270D	30.58	43	2.222	96.42	149	1.4897	0.670432	0	15.5	0	0	50.5	0	0
Bo4g182750	BnaA04g20270D	6	42.08	0.1581	8	149.92	0.0554	0.350411	1	15.5	0.0675	2	50.5	0.0407	0.602963
Bra022981	Bo3g027780	2	41.67	0.0496	5	150.33	0.034	0.685484	11.25	16.67	1.7269	36.75	49.33	3.7479	2.17031
Bra022981	BnaA03g15910D	2	40.92	0.0505	3	151.08	0.0201	0.39802
Bra022981	BnaC03g19040D	2	41.67	0.0496	5	150.33	0.034	0.685484
Bo3g027780	BnaA03g15910D	4	41.42	0.1034	4	150.58	0.027	0.261122
Bo3g027780	BnaC03g19040D	0	42.17	0	0	149.83	0	0
BnaA03g15910D	BnaC03g19040D	4	41.42	0.1034	4	150.58	0.027	0.261122
AT1G48500	Bra022254	24.42	43.08	1.0568	77.58	148.92	0.8897	0.841881	4	16.75	0.2875	8	49.25	0.1831	0.63687
AT1G48500	Bo5g121480	23.42	43.08	0.9674	77.58	148.92	0.8897	0.919682	4	16.75	0.2875	8	49.25	0.1831	0.63687
AT1G48500	BnaA05g22360D	24.42	42.83	1.0705	77.58	149.17	0.8869	0.828491	4	16.75	0.2875	8	49.25	0.1831	0.63687
AT1G48500	BnaC05g35610D	23.42	43.08	0.9674	77.58	148.92	0.8897	0.919682	4	16.75	0.2875	8	49.25	0.1831	0.63687
AT1G48500	Bra021281	23.17	43.08	0.9466	71.83	148.92	0.7729	0.816501	4	16.58	0.291	6	49.42	0.1325	0.455326
AT1G48500	Bo1g119100	23.17	42.83	0.9578	70.83	149.17	0.7521	0.785237	4	16.58	0.291	6	49.42	0.1325	0.455326
AT1G48500	BnaA01g27170D	23.17	43.08	0.9466	71.83	148.92	0.7729	0.816501	4	16.58	0.291	6	49.42	0.1325	0.455326
AT1G48500	BnaC01g34620D	39.33	44.67	n.a.	104.67	147.33	2.2061	#VALUE!
AT1G48500	BnaAnng41010D	36.67	43.83	n.a.	104.33	148.17	2.0962	#VALUE!
AT3G17860	Bra022254	12	43.17	0.3473	6	148.83	0.0414	0.119205	4	16.67	0.2892	2	49.33	0.0417	0.144191
AT3G17860	Bo5g121480	11	43.17	0.3114	6	148.83	0.0414	0.132948	4	16.67	0.2892	2	49.33	0.0417	0.144191
AT3G17860	BnaA05g22360D	14	42.92	0.4281	7	149.08	0.0485	0.113291	4	16.67	0.2892	2	49.33	0.0417	0.144191
AT3G17860	BnaC05g35610D	11	43.17	0.3114	6	148.83	0.0414	0.132948	4	16.67	0.2892	2	49.33	0.0417	0.144191
AT3G17860	Bra021281	23.17	43.17	0.943	35.83	148.83	0.2904	0.307953	3	16.5	0.2082	1	49.5	0.0205	0.098463
AT3G17860	Bo1g119100	24.17	42.92	1.0422	36.83	149.08	0.2997	0.287565	3	16.5	0.2082	1	49.5	0.0205	0.098463
AT3G17860	BnaA01g27170D	23.17	43.17	0.943	35.83	148.83	0.2904	0.307953	3	16.5	0.2082	1	49.5	0.0205	0.098463
AT3G17860	BnaC01g34620D	33.58	44.75	n.a.	104.42	147.25	2.1819	#VALUE!
AT3G17860	BnaAnng41010D	34.58	43.92	n.a.	101.42	148.08	1.8327	#VALUE!
Bra022254	Bo5g121480	1	43.5	0.0233	0	148.5	0	0	0	16.83	0	0	49.17	0	0
Bra022254	BnaA05g22360D	6	43.25	0.1534	0	148.75	0	0	0	16.83	0	0	49.17	0	0
Bra022254	BnaC05g35610D	1	43.5	0.0233	0	148.5	0	0	0	16.83	0	0	49.17	0	0
Bo5g121480	BnaA05g22360D	5	43.25	0.1256	0	148.75	0	0	0	16.83	0	0	49.17	0	0
Bo5g121480	BnaC05g35610D	0	43.5	0	0	148.5	0	0	0	16.83	0	0	49.17	0	0
BnaA05g22360D	BnaC05g35610D	5	43.25	0.1256	0	148.75	0	0	0	16.83	0	0	49.17	0	0
Bra021281	Bo1g119100	1	43.25	0.0235	2	148.75	0.0136	0.578723	0	16.5	0	0	49.5	0	0
Bra021281	BnaA01g27170D	0	43.5	0	0	148.5	0	0	0	16.5	0	0	49.5	0	0
Bra021281	BnaC01g34620D	35.08	45.08	n.a.	111.92	146.92	n.a.	#VALUE!
Bra021281	BnaAnng41010D	37.92	44.25	n.a.	103.08	147.75	1.9971	#VALUE!
Bo1g119100	BnaA01g27170D	1	43.25	0.0235	2	148.75	0.0136	0.578723	0	16.5	0	0	49.5	0	0
Bo1g119100	BnaC01g34620D	36	44.83	n.a.	112	147.17	n.a.	#VALUE!
Bo1g119100	BnaAnng41010D	36.92	44	n.a.	104.08	148	2.0817	#VALUE!
BnaA01g27170D	BnaC01g34620D	35.08	45.08	n.a.	111.92	146.92	n.a.	#VALUE!
BnaA01g27170D	BnaAnng41010D	37.92	44.25	n.a.	103.08	147.75	1.9971	#VALUE!
BnaC01g34620D	BnaAnng41010D	34.42	45.83	n.a.	99.58	146.17	1.7927	#VALUE!
AT1G70700	Bra003947	30.83	41.5	3.5026	80.17	150.5	0.929	0.265232	7	15.75	0.6735	5	50.25	0.1068	0.158575
AT1G70700	Bo6g094620	29.42	41.08	2.3208	85.58	150.92	1.0583	0.456007	7	15.75	0.6735	5	50.25	0.1068	0.158575
AT1G70700	BnaA07g23750D	28.42	41.08	1.9156	86.58	150.92	1.086	0.566924	7	15.67	0.6793	4	50.33	0.084	0.123657
AT1G70700	BnaC06g24560D	29.42	41.08	2.3208	85.58	150.92	1.0583	0.456007	7	15.67	0.6793	4	50.33	0.084	0.123657
AT1G70700	Bra016193	26.33	41.17	1.4375	73.67	150.83	0.7899	0.549496	4	16.17	0.3002	4	49.83	0.0849	0.282811
AT1G70700	Bo6g112300	25	40.83	1.2709	74	151.17	0.7932	0.624125	4	16.17	0.3002	3	49.83	0.0628	0.209194
AT1G70700	BnaA07g28810D	29.92	40.75	2.8927	83.08	151.25	0.9887	0.341791	5	16.17	0.3987	4	49.83	0.0849	0.212942
AT1G70700	BnaC06g31830D	25.58	41.92	1.2606	74.42	150.08	0.8116	0.64382	4	16.17	0.3002	3	49.83	0.0628	0.209194
AT1G70700	Bra007937	28.33	40.75	1.9636	84.67	151.25	1.0289	0.523987	7.17	16	0.682	3.83	50	0.0809	0.118622
AT1G70700	Bo2g068460	28.33	40.75	1.9636	84.67	151.25	1.0289	0.523987	7.17	16	0.682	3.83	50	0.0809	0.118622
AT1G70700	BnaC02g20120D	28.33	40.75	1.9636	84.67	151.25	1.0289	0.523987	7.17	16	0.682	3.83	50	0.0809	0.118622
AT1G70700	BnaCnng65670D	28.33	40.75	1.9636	84.67	151.25	1.0289	0.523987	7.17	16	0.682	3.83	50	0.0809	0.118622
Bra003947	Bo6g094620	18	42.75	0.6181	66	149.25	0.668	1.08073	0	15.83	0	0	50.17	0	0
Bra003947	BnaA07g23750D	19	42.75	0.6735	67	149.25	0.6845	1.01633	0	15.75	0	1	50.25	0.0202	0
Bra003947	BnaC06g24560D	18	42.75	0.6181	66	149.25	0.668	1.08073	0	15.75	0	1	50.25	0.0202	0
Bo6g094620	BnaA07g23750D	2	42.33	0.0488	1	149.67	0.0067	0.137295	0	15.75	0	1	50.25	0.0202	0
Bo6g094620	BnaC06g24560D	0	42.33	0	0	149.67	0	0	0	15.75	0	1	50.25	0.0202	0
BnaA07g23750D	BnaC06g24560D	2	42.33	0.0488	1	149.67	0.0067	0.137295	0	15.67	0	0	50.33	0	0
Bra016193	Bo6g112300	2	42.17	0.049	2	149.83	0.0135	0.27551	0	16.67	0	1	49.33	0.0205	0
Bra016193	BnaA07g28810D	21.58	42.08	0.8636	66.42	149.92	0.67	0.775822	3	16.67	0.2058	2	49.33	0.0417	0.202624
Bra016193	BnaC06g31830D	2	43.25	0.0477	3	148.75	0.0204	0.427673	0	16.67	0	1	49.33	0.0205	0
Bo6g112300	BnaA07g28810D	22.5	41.75	0.9509	68.5	150.25	0.7021	0.738353	3	16.67	0.2058	1	49.33	0.0205	0.0996113
Bo6g112300	BnaC06g31830D	0	42.92	0	3	149.08	0.0204	0	0	16.67	0	0	49.33	0	0
BnaA07g28810D	BnaC06g31830D	22.83	42.83	0.9304	68.17	149.17	0.7049	0.757631	3	16.67	0.2058	1	49.33	0.0205	0.0996113
Bra007937	Bo2g068460	0	41.67	0	1	150.33	0.0067	0	0	16.33	0	0	49.67	0	0
Bra007937	BnaC02g20120D	0	41.67	0	1	150.33	0.0067	0	0	16.33	0	0	49.67	0	0
Bra007937	BnaCnng65670D	0	41.67	0	0	150.33	0	0	0	16.33	0	0	49.67	0	0
Bo2g068460	BnaC02g20120D	0	41.67	0	0	150.33	0	0	0	16.33	0	0	49.67	0	0
Bo2g068460	BnaCnng65670D	0	41.67	0	1	150.33	0.0067	0	0	16.33	0	0	49.67	0	0
BnaC02g20120D	BnaCnng65670D	0	41.67	0	1	150.33	0.0067	0	0	16.33	0	0	49.67	0	0
AT5G13220	Bra023399	18	43	0.6126	16	149	0.1159	0.189194	5	16.33	0.3934	2	49.67	0.0414	0.105236
AT5G13220	Bo2g011150	34.5	43	n.a.	113.5	149	n.a.	#VALUE!	5	16.33	0.3934	2	49.67	0.0414	0.105236
AT5G13220	BnaA02g01520D	18	42.83	0.6163	17	149.17	0.1236	0.200552	5	16.33	0.3934	2	49.67	0.0414	0.105236
AT5G13220	BnaC02g04570D	19	43	0.6671	16	149	0.1159	0.173737	6	16.33	0.5047	2	49.67	0.0414	0.0820289
AT5G13220	Bra008846	15	43	0.4693	16	149	0.1159	0.246964	5	16.33	0.3934	2	49.67	0.0414	0.105236
AT5G13220	Bo9g168900	30.92	42.67	2.5393	72.08	149.33	0.7738	0.30473	6	16.33	0.5047	2	49.67	0.0414	0.0820289
AT5G13220	BnaA10g20060D	15	43	0.4693	16	149	0.1159	0.246964	5	16.33	0.3934	2	49.67	0.0414	0.105236
AT5G13220	BnaC09g43860D	30.92	42.67	2.5393	73.08	149.33	0.7928	0.312212	5	16.33	0.3934	2	49.67	0.0414	0.105236
AT5G13220	Bra006190	17	42.75	0.5666	12	149.25	0.085	0.150018	6	16.67	0.4904	4	49.33	0.0858	0.174959
AT5G13220	Bo3g009050	18	42.75	0.6181	12	149.25	0.085	0.137518	6	16.67	0.4904	4	49.33	0.0858	0.174959
AT5G13220	BnaA03g04250D	18	42.92	0.6144	12	149.08	0.0851	0.138509	6	16.67	0.4904	5	49.33	0.1089	0.222064
AT5G13220	BnaC03g71460D	18	42.75	0.6181	12	149.25	0.085	0.137518	6	16.67	0.4904	4	49.33	0.0858	0.174959
Bra023399	Bo2g011150	28.5	43.17	1.5921	117.5	148.83	n.a.	#VALUE!	0	16.67	0	0	49.33	0	0
Bra023399	BnaA02g01520D	0	43	0	1	149	0.0067	#DIV/0!	0	16.67	0	0	49.33	0	0
Bra023399	BnaC02g04570D	1	43.17	0.0235	0	148.83	0	0	1	16.67	0.0625	0	49.33	0	0
Bo2g011150	BnaA02g01520D	28.5	43	1.6138	118.5	149	n.a.	#VALUE!	0	16.67	0	0	49.33	0	0
Bo2g011150	BnaC02g04570D	28	43.17	1.5011	118	148.83	n.a.	#VALUE!	1	16.67	0.0625	0	49.33	0	0
BnaA02g01520D	BnaC02g04570D	1	43	0.0236	1	149	0.0067	0.283898	1	16.67	0.0625	0	49.33	0	0
Bra008846	Bo9g168900	22.17	42.83	0.8784	74.83	149.17	0.829	0.943761	1	16.67	0.0625	0	49.33	0	0
Bra008846	BnaA10g20060D	0	43.17	0	0	148.83	0	#DIV/0!	0	16.67	0	0	49.33	0	0
Bra008846	BnaC09g43860D	22.17	42.83	0.8784	75.83	149.17	0.8495	0.967099	1	16.67	0.0625	0	49.33	0	0
Bo9g168900	BnaA10g20060D	22.17	42.83	0.8784	74.83	149.17	0.829	0.943761	1	16.67	0.0625	0	49.33	0	0
Bo9g168900	BnaC09g43860D	2	42.5	0.0486	1	149.5	0.0067	0.13786	2	16.67	0.1308	0	49.33	0	0
BnaA10g20060D	BnaC09g43860D	22.17	42.83	0.8784	75.83	149.17	0.8495	0.967099	1	16.67	0.0625	0	49.33	0	0
Bra006190	Bo3g009050	1	42.67	0.0238	1	149.33	0.0067	0.281513	1	17.33	0.06	0	48.67	0	0
Bra006190	BnaA03g04250D	0	42.83	0	2	149.17	0.0135	#DIV/0!	1	17.33	0.06	1	48.67	0.0208	0.346667
Bra006190	BnaC03g71460D	1	42.67	0.0238	1	149.33	0.0067	0.281513	1	17.33	0.06	0	48.67	0	0
Bo3g009050	BnaA03g04250D	1	42.83	0.0237	1	149.17	0.0067	0.2827	0	17.33	0	1	48.67	0.0208	0
Bo3g009050	BnaC03g71460D	0	42.67	0	0	149.33	0	#DIV/0!	0	17.33	0	0	48.67	0	0
BnaA03g04250D	BnaC03g71460D	1	42.83	0.0237	1	149.17	0.0067	0.2827	0	17.33	0	1	48.67	0.0208	0
AT4G32570	Bra040086	31.5	43.67	2.4493	99.5	148.33	1.6859	0.688319	4	13.33	0.3831	0	52.67	0	0
AT4G32570	Bo3g172310	18.33	43.17	0.6265	28.67	148.83	0.2226	0.355307	3	13.33	0.2675	0	52.67	0	0
AT4G32570	BnaA08g12140D	32	43.42	3.0439	101	148.58	1.776	0.583462	4	13	0.3961	1	53	0.0191	0.0482201
AT4G32570	BnaC03g67120D	31.5	43.67	2.4493	100.5	148.33	1.7527	0.715592	3	13.33	0.2675	0	52.67	0	0
AT4G32570	Bra011357	32.58	44.83	2.6058	100.42	147.17	1.8041	0.69234	6	13.33	0.6872	0	52.67	0	0
AT4G32570	Bo1g010260	32.25	45.33	2.2251	100.75	146.67	1.8569	0.834524	5	13.33	0.5199	0	52.67	0	0
AT4G32570	BnaA01g04460D	32.58	44.83	2.6058	100.42	147.17	1.8041	0.69234	6	13.33	0.6872	0	52.67	0	0
AT4G32570	BnaC01g05900D	33.25	45.33	2.8605	100.75	146.67	1.8569	0.649152	5	13.33	0.5199	0	52.67	0	0
AT4G32570	no
AT4G32570	Bo4g142640	32.92	41.33	n.a.	105.08	150.67	1.9938	#VALUE!
AT4G32570	Bo7g082470	32.92	44.67	3.0379	107.08	147.33	2.6073	0.858257
AT4G32570	Bo9g152530	35.75	47.42	n.a.	103.25	144.58	2.2799	#VALUE!
AT4G32570	BnaA06g19630D	42.33	112	0.5258	76.67	380	0.235	0.446938
AT4G32570	BnaC07g23410D	51.17	115.83	0.6668	123.83	376.17	0.4334	0.64997
Bra040086	Bo3g172310	31.5	43.17	2.7082	97.5	148.83	1.5504	0.572484	1	13.33	0.079	0	52.67	0	0
Bra040086	BnaA08g12140D	4	43.42	0.0983	1	148.58	0.0068	0.069176	0	13	0	1	53	0.0191	0
Bra040086	BnaC03g67120D	2	43.67	0.0473	1	148.33	0.0068	0.143763	1	13.33	0.079	0	52.67	0	0
Bo3g172310	BnaA08g12140D	31	42.92	2.4748	99	149.08	1.6248	0.656538	1	13	0.0812	1	53	0.0191	0.235222
Bo3g172310	BnaC03g67120D	31.5	43.17	2.7082	98.5	148.83	1.6055	0.592829	0	13.33	0	0	52.67	0	0
BnaA08g12140D	BnaC03g67120D	2	43.42	0.0475	2	148.58	0.0136	0.286316	1	13	0.0812	1	53	0.0191	0.235222
Bra011357	Bo1g010260	3	46.5	0.0675	6	145.5	0.0424	0.628148	1	13.33	0.079	0	52.67	0	0
Bra011357	BnaA01g04460D	0	46	0	0	146	0	0	0	13.33	0	0	52.67	0	0
Bra011357	BnaC01g05900D	4	46.5	0.0914	6	145.5	0.0424	0.463895	1	13.33	0.079	0	52.67	0	0
Bo1g010260	BnaA01g04460D	3	46.5	0.0675	6	145.5	0.0424	0.628148	1	13.33	0.079	0	52.67	0	0
Bo1g010260	BnaC01g05900D	1	47	0.0216	0	145	0	0	0	13.33	0	0	52.67	0	0
BnaA01g04460D	BnaC01g05900D	4	46.5	0.0914	6	145.5	0.0424	0.463895	1	13.33	0.079	0	52.67	0	0
Bo4g142640	Bo7g082470	32.5	42.33	n.a.	120.5	149.67	n.a.	#VALUE!
Bo4g142640	Bo9g152530	35.25	45.08	n.a.	120.75	146.92	n.a.	#VALUE!
Bo4g142640	BnaA06g19630D	7.5	110.75	0.071	33.5	381.25	0.0935	1.3169
Bo4g142640	BnaC07g23410D	27.42	114.58	0.2882	89.58	377.42	0.2854	0.990285
Bo7g082470	Bo9g152530	35.83	48.42	3.2459	102.17	143.58	2.228	0.686404
Bo7g082470	BnaA06g19630D	27.42	113.67	0.291	77.58	378.33	0.2396	0.823368
Bo7g082470	BnaC07g23410D	0	117.5	0	0	374.5	0	0
Bo9g152530	BnaA06g19630D	29.67	114.08	0.3193	86.33	377.92	0.2724	0.853116
Bo9g152530	BnaC07g23410D	2.25	117.92	0.0193	9.75	374.08	0.0265	1.37306
BnaA06g19630D	BnaC07g23410D	27.42	113.67	0.291	77.58	378.33	0.2396	0.823368
AT1G51600	Bra014292	31.58	39	n.a.	94.42	153	1.2979	#VALUE!	6	14.33	0.6126	0	51.67	0	0
AT1G51600	Bo3g181450	32.08	38.92	n.a.	97.92	153.08	1.4372	#VALUE!	6	14.33	0.6126	0	51.67	0	0
AT1G51600	BnaA08g01910D	31.08	38.67	n.a.	94.92	153.33	1.3088	#VALUE!	7	14.33	0.7899	0	51.67	0	0
AT1G51600	BnaC03g77870D	31.42	39.25	n.a.	98.58	152.75	1.4774	#VALUE!	6	14.33	0.6126	0	51.67	0	0
Bra014292	Bo3g181450	11	40.25	0.3399	29	151.75	0.2206	0.649014	2	14.33	0.1544	0	51.67	0	0
Bra014292	BnaA08g01910D	1	40	0.0254	1	152	0.0066	0.259843	7	14.33	0.7899	0	51.67	0	0
Bra014292	BnaC03g77870D	11	40.58	0.3364	29	151.42	0.2211	0.657253	2	14.33	0.1544	0	51.67	0	0
Bo3g181450	BnaA08g01910D	10.5	39.92	0.3239	27.5	152.08	0.2069	0.638777	5	14.33	0.4693	0	51.67	0	0
Bo3g181450	BnaC03g77870D	0	40.5	0	2	151.5	0.0133	0	0	14.33	0	0	51.67	0	0
BnaA08g01910D	BnaC03g77870D	10.5	40.25	0.3206	27.5	151.75	0.2074	0.646912	5	14.33	0.4693	0	51.67	0	0
AT4G24470	Bra023900	33.25	44.58	3.8877	113.75	147.42	n.a.	#VALUE!	10	15.67	1.4282	13	50.33	0.3166	0.221678
AT4G24470	Bo1g108240	27.5	42.5	1.4894	108.5	149.5	2.5738	1.72808	9	15.67	1.0892	13	50.33	0.3166	0.290672
AT4G24470	BnaA01g25320D	33.58	43.83	n.a.	112.42	148.17	n.a.	#VALUE!	10	15.67	1.4282	13	50.33	0.3166	0.221678
AT4G24470	BnaC01g32210D	32.67	43.67	4.4804	109.33	148.33	3.0459	0.679828	8	15.67	0.8566	13	50.33	0.3166	0.369601
AT4G24470	Bra031258	29.83	43.17	1.9084	105.17	148.83	2.1373	1.11994	10	15.67	1.4282	14	50.33	0.3476	0.243383
AT4G24470	Bo5g103560	38	42.67	n.a.	105	149.33	2.0794	#VALUE!	10	15.67	1.4282	14	50.33	0.3476	0.243383
AT4G24470	BnaA05g19840D	28.83	43	1.6836	105.17	149	2.1238	1.26146	10	15.67	1.4282	14	50.33	0.3476	0.243383
AT4G24470	BnaC05g30820D	38	42.67	n.a.	105	149.33	2.0794	#VALUE!	10	15.67	1.4282	14	50.33	0.3476	0.243383
Bra023900	Bo1g108240	37.42	40.08	n.a.	106.58	151.92	2.0553	#VALUE!	1	15	0.0698	0	51	0	0
Bra023900	BnaA01g25320D	3.5	41.42	0.0897	8.5	150.58	0.0587	0.654404	0	15	0	0	51	0	0
Bra023900	BnaC01g32210D	28.17	41.25	1.8096	112.83	150.75	4.6509	2.57013	2	15	0.1468	0	51	0	0
Bo1g108240	BnaA01g25320D	38	39.33	n.a.	107	152.67	2.0443	#VALUE!	1	15	0.0698	0	51	0	0
Bo1g108240	BnaC01g32210D	30.25	39.17	n.a.	103.75	152.83	1.7664	#VALUE!	1	15	0.0698	0	51	0	0
BnaA01g25320D	BnaC01g32210D	26.83	40.5	1.6118	114.17	151.5	n.a.	#VALUE!	2	15	0.1468	0	51	0	0
Bra031258	Bo5g103560	27.67	38.83	2.2457	95.33	153.17	1.3285	0.591575	0	15	0	0	51	0	0
Bra031258	BnaA05g19840D	2	39.17	0.0529	3	152.83	0.0199	0.376181	0	15	0	0	51	0	0
Bra031258	BnaC05g30820D	27.67	38.83	2.2457	95.33	153.17	1.3285	0.591575	0	15	0	0	51	0	0
Bo5g103560	BnaA05g19840D	28.67	38.67	3.3494	95.33	153.33	1.3245	0.395444	0	15	0	0	51	0	0
Bo5g103560	BnaC05g30820D	0	38.33	0	0	153.67	0	0	0	15	0	0	51	0	0
BnaA05g19840D	BnaC05g30820D	28.67	38.67	3.3494	95.33	153.33	1.3245	0.395444	0	15	0	0	51	0	0
AT3G21175	Bra013805	29.83	42.75	1.9995	111.17	149.25	3.7337	1.86732	12.33	16	n.a.	9.67	50	0.2236	#VALUE!
AT3G21175	Bo1g039000	30.92	40.17	n.a.	98.08	151.83	1.4817	#VALUE!	13.33	16.33	n.a.	10.67	49.67	0.253	#VALUE!
AT3G21175	BnaA01g35150D	31.58	40.83	n.a.	99.42	151.17	1.571	#VALUE!	12.33	16	n.a.	9.67	50	0.2236	#VALUE!
AT3G21175	BnaC01g41520D	30.92	40.17	n.a.	98.08	151.83	1.4817	#VALUE!	13.33	16.33	n.a.	10.67	49.67	0.253	#VALUE!
AT3G21175	Bra019227	30.08	42.5	2.159	100.92	149.5	1.7272	0.8	11.83	16.5	2.3466	10.17	49.5	0.24	0.102276
AT3G21175	Bo7g109540	30.75	42.17	2.6906	100.25	149.83	1.6699	0.620642	14.33	16.33	n.a.	10.67	49.67	0.253	#VALUE!
AT3G21175	BnaA03g46720D	31.17	42.5	2.855	101.83	149.5	1.7912	0.627391	12.83	16.5	n.a.	10.17	49.5	0.24	#VALUE!
AT3G21175	BnaC07g38910D	30.75	42.17	2.6906	100.25	149.83	1.6699	0.620642	14.33	16.33	n.a.	10.67	49.67	0.253	#VALUE!
AT3G21175	Bra031379	30.75	39.83	n.a.	97.25	152.17	1.4336	#VALUE!	14.08	15.75	n.a.	11.92	50.25	0.2851	#VALUE!
AT3G21175	BnaA03g39190D	31.25	40.5	n.a.	98.75	151.5	1.5249	#VALUE!	14.08	15.75	n.a.	11.92	50.25	0.2851	#VALUE!
AT3G21175	BnaC04g22580D	31.25	40.5	n.a.	98.75	151.5	1.5249	#VALUE!	14.08	15.75	n.a.	11.92	50.25	0.2851	#VALUE!
AT3G21175	BnaA05g01180D	31.25	40.5	n.a.	98.75	151.5	1.5249	#VALUE!	14.08	15.75	n.a.	11.92	50.25	0.2851	#VALUE!
AT3G21175	BnaA02g10180D	31.25	40.5	n.a.	98.75	151.5	1.5249	#VALUE!	14.08	15.75	n.a.	11.92	50.25	0.2851	#VALUE!
AT3G21175	BnaA03g39210D	31.25	40.5	n.a.	98.75	151.5	1.5249	#VALUE!	14.08	15.75	n.a.	11.92	50.25	0.2851	#VALUE!
Bra013805	Bo1g039000	37.75	45.92	n.a.	99.25	146.08	1.7724	#VALUE!	1	17	0.0613	1	49	0.0207	0.337684
Bra013805	BnaA01g35150D	38.5	46.58	n.a.	100.5	145.42	1.9084	#VALUE!	0	16.67	0	0	49.33	0	0
Bra013805	BnaC01g41520D	38.75	45.92	n.a.	99.25	146.08	1.7724	#VALUE!	1	17	0.0613	1	49	0.0207	0.337684
Bo1g039000	BnaA01g35150D	13.17	44	0.3819	55.83	148	0.5244	1.37313	1	17	0.0613	1	49	0.0207	0.337684
Bo1g039000	BnaC01g41520D	1	43.33	0.0234	1	148.67	0.0068	0.290598	0	17.33	0	0	48.67	0	0
BnaA01g35150D	BnaC01g41520D	14.17	44	0.4207	56.83	148	0.5381	1.27906	1	17	0.0613	1	49	0.0207	0.337684
Bra019227	Bo7g109540	3	47.67	0.0657	4	144.33	0.0282	0.429224	3	17.5	0.1946	2	48.5	0.0424	0.217883
Bra019227	BnaA03g46720D	2	48	0.0429	3	144	0.0211	0.491841	1	17.67	0.0589	0	48.33	0	0
Bra019227	BnaC07g38910D	3	47.67	0.0657	4	144.33	0.0282	0.429224	3	17.5	0.1946	2	48.5	0.0424	0.217883
Bo7g109540	BnaA03g46720D	4	47.67	0.089	3	144.33	0.0211	0.237079	2	17.5	0.124	2	48.5	0.0424	0.341935
Bo7g109540	BnaC07g38910D	0	47.33	0	0	144.67	0	0	0	17.33	0	0	48.67	0	0
BnaA03g46720D	BnaC07g38910D	4	47.67	0.089	3	144.33	0.0211	0.237079	2	17.5	0.124	2	48.5	0.0424	0.341935
Bra031379	BnaA03g39190D	1	43.33	0.0234	2	148.67	0.0136	0.581197	0	16.17	0	0	49.83	0	0
Bra031379	BnaC04g22580D	1	43.33	0.0234	2	148.67	0.0136	0.581197	0	16.17	0	0	49.83	0	0
Bra031379	BnaA05g01180D	1	43.33	0.0234	2	148.67	0.0136	0.581197	0	16.17	0	0	49.83	0	0
Bra031379	BnaA02g10180D	1	43.33	0.0234	2	148.67	0.0136	0.581197	0	16.17	0	0	49.83	0	0
Bra031379	BnaA03g39210D	1	43.33	0.0234	2	148.67	0.0136	0.581197	0	16.17	0	0	49.83	0	0
BnaA03g39190D	BnaC04g22580D	2	44	0.0469	0	148	0	0	0	16.17	0	0	49.83	0	0
BnaA03g39190D	BnaA05g01180D	0	44	0	0	148	0	0	0	16.17	0	0	49.83	0	0
BnaA03g39190D	BnaA02g10180D	0	44	0	0	148	0	0	0	16.17	0	0	49.83	0	0
BnaA03g39190D	BnaA03g39210D	0	44	0	0	148	0	0	0	16.17	0	0	49.83	0	0
BnaC04g22580D	BnaA05g01180D	2	44	0.0469	0	148	0	0	0	16.17	0	0	49.83	0	0
BnaC04g22580D	BnaA02g10180D	2	44	0.0469	0	148	0	0	0	16.17	0	0	49.83	0	0
BnaC04g22580D	BnaA03g39210D	2	44	0.0469	0	148	0	0	0	16.17	0	0	49.83	0	0
BnaA05g01180D	BnaA02g10180D	0	44	0	0	148	0	0	0	16.17	0	0	49.83	0	0
BnaA05g01180D	BnaA03g39210D	0	44	0	0	148	0	0	0	16.17	0	0	49.83	0	0
BnaA02g10180D	BnaA03g39210D	0	44	0	0	148	0	0	0	16.17	0	0	49.83	0	0
