# Supplementary material for: Genome-wide identification and functional analysis of the TIFY gene family in the response to multiple stresses in Brassica napus L
Source: BMC Genomics. 2020 Oct 22;21:736. doi: 10.1186/s12864-020-07128-2 (PMC7583176; doi:10.1186/s12864-020-07128-2)
Supplement: Supplementary file 10 — Additional file 10 RNA-seq data of expression levels of BnaTIFY family genes across different tissues and organs. [file 12864_2020_7128_MOESM10_ESM.xlsx]

## Sheet: Additional file 10
Additional file 10: RNA-seq data of expression levels of BnaTIFY family genes in different tissues and organs.
Gene_id	Root	Stem	Leaf	Bud	Sepal	Stamen	Newpistil	Blosomypistil	Wiltingpistil	Ovule	Pericarp	Silique
BnaA08g23150D	536.273	182.935	79.2832	124.96	541.626	103.789	76.137	86.3054	189.307	6.18391	178.631	123.334
BnaC08g48340D	485.471	58.8216	23.8888	61.1058	321.269	49.0506	65.2467	80.1261	138.219	4.70072	103.068	32.4309
BnaC08g37780D	1133.67	120.288	153.813	45.4772	84.6481	58.8184	5.05552	8.7269	45.1582	9.50704	254.62	110.363
BnaA06g11690D	0.183278	0.469701	2.00352	7.30754	1.80958	0.596568	0.686267	0.07432	0.178336	0.159754	0	1.41428
BnaC05g13540D	1.63344	0.0858698	1.91102	2.57585	0.992473	0.155805	1.46372	0.815221	0.407539	0.0730147	1.65775	1.15904
BnaA07g30200D	979.872	98.4077	99.1723	17.1397	47.8899	66.1127	8.55574	6.61366	6.29625	0.231788	248.178	50.0498
BnaC06g33640D	1296.23	77.996	157.129	25.1757	106.109	55.0904	11.9312	44.6985	21.8003	14.0607	200.073	46.691
BnaA02g15990D	603.885	29.9128	72.0925	6.72325	153.821	16.7953	3.03505	111.255	65.443	3.17934	170.192	28.7854
BnaC02g45660D	446.76	96.4742	183.586	16.6603	207.774	33.4646	1.41164	45.9107	74.7184	5.05888	172.582	60.5378
BnaA06g13250D	24.2321	56.4692	38.132	5.80211	201.788	22.6696	8.62427	56.7389	86.6575	6.35745	1.89923	19.05
BnaC05g14810D	342.794	21.9503	49.886	7.82206	397.387	30.7595	16.465	56.6714	125.384	10.4987	64.3207	10.7849
BnaA09g44300D	524.285	55.4681	37.2605	16.6603	366.707	16.0265	21.5832	152.287	143.616	14.9431	38.6648	6.98513
BnaC08g36840D	1272.63	71.9206	17.1393	11.3069	389.997	12.3814	14.744	183.204	346.275	26.2982	86.0197	4.81686
BnaA08g22180D	4057.78	12.6834	2.98416	14.2446	132.663	2.57609	13.7525	57.8097	50.582	0.885303	136.786	0.835342
BnaC08g18640D	1769.24	69.6838	23.346	142.148	598.835	18.82	80.8259	126.597	156.723	10.1025	46.9836	6.85333
BnaC05g28170D	12.446	9.38707	3.98445	16.2001	9.57605	14.1535	5.25856	2.92876	8.28274	11.0171	15.8006	14.7569
BnaA07g21960D	19.3535	5.90378	17.3147	23.0358	28.352	41.1042	2.34035	0.868972	0.130323	0	3.02923	29.5799
BnaC06g22690D	322.089	5.88609	33.4694	37.888	52.542	51.4851	2.25367	1.58153	0.527083	2.07751	199.394	83.3691
BnaA07g31880D	105.778	32.5049	82.0407	61.4573	108.245	90.7705	17.2323	16.4743	66.721	54.241	18.0225	125.136
BnaC06g35750D	352.065	23.566	71.9152	62.077	206.002	47.9194	18.634	105.275	182.133	54.1546	98.0499	80.7873
BnaA02g17040D	683.186	90.8281	74.7532	36.1106	48.2548	43.0816	8.92116	12.7146	12.8928	27.2424	212.178	83.54
BnaCnng08230D	97.9593	16.797	11.1529	16.6056	18.3752	27.8431	3.19815	1.96871	2.55887	8.90446	86.9302	38.7018
BnaA07g21950D	6.00025	0.768865	1.24767	0.195456	2.66593	3.48763	0	0	0	0	0.35341	2.79405
BnaA02g05120D	87.4023	23.0746	15.604	42.5204	35.3857	40.9482	11.1465	17.2757	21.6888	16.6533	19.35	26.9381
BnaA10g14660D	101.909	43.0488	34.2404	33.0194	114.475	68.9065	23.7974	46.9761	117.302	68.3699	78.4676	59.5959
BnaC09g36990D	80.8675	40.8556	39.0433	48.7222	106.474	74.4696	24.1368	63.2611	74.5955	77.2338	73.0499	67.3915
BnaA01g19090D	4.101	2.04305	1.71233	13.9032	1.21094	13.616	1.40323	0.746004	0.895047	4.27618	2.31162	4.4873
BnaC01g22850D	5.93973	2.13506	2.52976	15.6797	3.22931	15.0652	1.79723	1.37633	0.900712	5.58077	5.23405	7.79985
BnaA08g29440D	0.867877	2.08879	1.8293	5.42798	0.715318	6.3166	0.502366	0.0612047	0.0734326	2.7628	3.62711	4.69897
BnaC08g09760D	0.904155	0.667338	1.06573	4.07151	0.399934	2.75802	0.180561	0.058662	0.211146	1.76535	1.84046	2.61757
BnaA08g17540D	568.371	23.0806	46.1653	0.969818	84.6587	3.28795	0.154832	28.6728	18.468	0.162193	116.086	5.94155
BnaC03g59110D	123.183	0.762996	2.9185	0	4.99721	0	0	1.50909	2.53483	0	9.99531	0.495129
BnaA09g26390D	136.979	27.7853	10.4616	3.22356	53.4513	2.70682	1.05956	12.5401	17.8776	20.9302	63.6007	7.16385
BnaC05g23060D	84.583	14.4668	6.35898	4.20303	27.2161	1.36358	0.915023	5.79696	8.56015	9.58524	61.4881	2.9261
BnaA05g09200D	12.7089	0.854294	0.891196	0	0.164564	0	0	0	0.405449	0.544802	3.5341	0.22175
BnaC04g10630D	12.2922	0.640721	0.891196	0.108586	0.493692	0	0.346718	0	0.202724	5.81122	2.94509	0
BnaA04g20270D	231.064	23.7387	2.79984	0.317615	0.641799	2.26696	0	0	0.197656	0	46.9005	1.29724
BnaA03g15910D	549.096	41.0674	20.451	1.21522	83.7129	6.70231	0.529122	41.773	36.3	1.66283	105.869	10.0395
BnaC03g19040D	1253.23	124.064	32.5208	3.7891	111.977	29.8284	0.889606	13.1794	13.3158	8.94622	162.817	30.4965
BnaA05g22360D	468.461	90.758	73.123	15.4567	113.696	20.1806	23.2924	28.6271	88.8221	18.4732	102.929	31.9498
BnaC05g35610D	459.59	79.8727	74.4095	12.629	107.731	18.2841	15.6348	7.94294	96.075	8.15744	116.431	36.2918
BnaA01g27170D	174.213	36.8469	50.2695	15.1809	65.0501	15.1131	8.19342	8.54427	14.9415	24.1283	73.0032	28.9497
BnaC01g34620D	120.104	17.5413	29.0022	11.6108	17.3413	9.45817	2.95514	5.62961	8.01097	17.8702	33.3165	16.151
BnaAnng41010D	82.5035	16.8189	18.8636	9.03982	76.1519	8.1378	3.25048	3.80175	6.23377	4.35842	29.1564	12.6398
BnaA07g23750D	78.9646	44.4624	22.7903	8.76797	6.14681	27.4589	0.571352	3.80532	2.67253	0.39901	62.4441	21.1334
BnaC06g24560D	143.567	22.9938	8.32201	4.11558	4.51971	15.7516	0.190451	0.649689	0.668134	2.69332	18.7656	8.58735
BnaA07g28810D	136.368	23.1965	59.3267	13.0402	67.8612	14.7138	4.13314	28.6466	26.8514	0.400892	32.247	12.0423
BnaC06g31830D	87.8267	44.2673	81.1856	21.9357	117.471	26.745	11.7748	16.9555	17.0562	1.67113	27.2735	15.7903
BnaC02g20120D	70.1586	32.4391	62.267	22.4063	31.1564	13.0247	6.19554	21.8538	4.05375	0.54084	46.2775	21.369
BnaCnng65670D	49.2396	38.5271	69.429	40.9782	16.5234	20.7736	14.6775	41.0479	6.46875	0.231788	33.5804	28.6336
BnaA02g01520D	48.5664	9.51324	0.294049	5.28822	3.22528	8.05518	3.50062	8.83087	28.7755	13.3739	5.71377	4.08268
BnaC02g04570D	0	0.634216	0	0.386943	0.879623	5.17833	0.514797	0.401403	1.6856	0.323563	0	1.11944
BnaA10g20060D	354.999	62.1532	4.88122	26.1186	81.5117	30.2645	165.662	97.7417	82.7146	36.994	14.8092	17.7794
BnaC09g43860D	477.302	40.6372	7.48965	69.0412	150.239	92.9682	401.255	305.523	269.411	46.7869	31.209	18.7379
BnaA03g04250D	4.47723	0.254981	0.17733	0	2.06293	0.462645	0	0.100863	0.121014	0.542022	1.17202	0.0661856
BnaC03g71460D	52.4209	6.37452	2.30529	4.21327	16.4052	3.93248	3.31151	1.10949	2.17825	19.5128	10.1966	2.25031
BnaA08g12140D	5.7014	1.60988	0.811313	1.85053	0.107865	3.42901	0.170445	0.0553756	0.0664391	2.26161	5.85553	5.3779
BnaC03g67120D	6.34863	11.2064	8.3261	20.4194	2.25255	19.3228	2.37294	0.38547	0.132138	13.2574	12.2217	18.7901
BnaA01g04460D	2.32488	4.40542	3.31494	10.3913	1.22424	11.4003	0.762078	0.114272	0.0685513	8.78139	5.64333	10.4604
BnaC01g05900D	3.28546	3.47661	6.04463	13.7725	2.23234	12.4847	0.293957	0	0.1375	5.97387	14.8484	11.3931
BnaA06g19630D	0.0518639	0	0.0493002	0	0	0	0	0	0	0	0	0
BnaC07g23410D	0.0831946	0	0	0	0	0	0	0	0	0.362581	0	0
BnaA08g01910D	9.67598	5.15022	4.11243	8.001	7.05489	8.30641	2.94181	7.16819	5.34124	6.00114	7.10193	4.85226
BnaC03g77870D	6.36075	4.45916	3.74482	5.04762	5.44557	5.19034	1.57074	4.12688	4.7118	5.79471	6.41969	5.50343
BnaA01g25320D	14.3739	6.72234	9.44474	13.257	9.73163	13.1829	13.0076	9.61595	13.8574	4.84992	8.92649	10.117
BnaC01g32210D	8.62924	6.65058	6.55616	5.74498	11.2439	9.31386	5.45073	7.40703	7.41594	1.75688	7.95402	8.41361
BnaA05g19840D	12.0255	4.08139	4.20941	8.258	3.97915	12.4683	4.93553	3.75613	5.53437	4.03698	9.41839	8.47529
BnaC05g30820D	5.60902	8.6464	11.7459	21.8484	11.126	19.2182	14.8789	10.7396	9.19204	17.1302	4.2128	16.1145
BnaA01g35150D	14.5394	12.6146	9.16413	15.3599	13.9297	18.0774	8.34799	14.6838	11.2111	20.0858	12.7046	19.0206
BnaC01g41520D	8.58701	6.24703	4.47623	14.932	9.81452	11.85	5.861	13.3506	6.69978	10.7616	10.5163	12.846
BnaA03g46720D	2.97722	2.86123	2.12254	7.95251	1.02884	11.5078	4.56755	0.905455	1.539	5.92004	1.49053	7.42693
BnaC07g38910D	2.06259	0.672757	0.802076	2.73638	0.59243	3.57482	1.48222	0.684315	0.638582	3.26881	0.883526	2.09554
BnaA05g01180D	0	0	0	0	0	0	0	0	0	0.564087	0	0
BnaA02g10180D	0	0	0.102527	0.449721	0	0.200616	0	0	0	0	0	0.2296
BnaA03g39210D	0.107859	1.10567	0	0.11243	0.170389	0.200616	0.717983	0	0	0	0.406578	0.459199
BnaA03g39190D	0.107859	3.31701	0.820216	2.13617	0.340778	3.00924	0.717983	0.174948	0	0.940145	0.813157	2.4108
BnaC04g22580D	1.83359	0	0	0	0	0	0	0.174948	0	0	4.67565	0
