# Supplementary material for: Genome-wide identification and functional analysis of the TIFY gene family in the response to multiple stresses in Brassica napus L
Source: BMC Genomics. 2020 Oct 22;21:736. doi: 10.1186/s12864-020-07128-2 (PMC7583176; doi:10.1186/s12864-020-07128-2)
Supplement: Supplementary file 11 — Additional file 11 RNA-seq data of expression levels (TPM: transcriptions per millon) of BnaTIFY family genes under different stresses and phytohormones. [file 12864_2020_7128_MOESM11_ESM.xlsx]

## Sheet: Additional file 11
Additional file 11: RNA-seq data of expression levels (TPM: transcriptions per millon) of BnaTIFY family genes under different stresses and phytohormones treatments.
Gene ID	Leaf_3h	Leaf_6h	Leaf_12h	Cold_3h	Cold_6h	Cold_12h	Hot_3h	Hot_6h	Hot_12h	ABA_3h	ABA_6h	ABA_12h	MeJA_3h	MeJA_6h	MeJA_12h	ET_3h	ET_6h	ET_12h	SA_3h	SA_6h	SA_12h	Root_3h	Root_6h	Root_12h	NaCl_3h	NaCl_6h	NaCl_12h	PEG_3h	PEG_6h	PEG_12h
BnaA08g23150D	11.1079	8.37025	53.5404	13.075	4.92596	10.6067	11.0554	7.02626	8.03079	16.7805	5.63502	84.4415	70.6515	67.7821	57.0123	9.59154	8.10901	25.8004	36.0131	50.8074	65.3822	42.1551	31.7418	23.2185	109.488	83.662	150.597	68.7587	143.517	60.6603
BnaC08g48340D	6.921	5.44802	36.8603	3.66813	1.74493	6.06576	5.57236	3.9054	3.10278	12.6801	3.3012	69.0732	47.7247	46.8241	40.3081	6.45234	6.37288	18.9238	33.5161	49.6832	70.3125	29.9306	22.8427	18.0323	88.367	71.6436	129.258	48.3194	90.363	44.8075
BnaC08g37780D	13.2117	11.8078	58.4462	9.78263	4.26573	11.2247	26.9888	20.5542	17.0897	23.4519	10.9496	61.0886	68.2457	70.8001	63.1818	12.8318	9.79872	28.954	45.2228	63.6191	80.6809	22.8895	14.1437	11.369	59.3573	51.0851	92.8287	42.29	126.874	52.5921
BnaA06g11690D	1.80791	1.9785	3.02079	2.44047	2.42959	2.19062	3.24879	3.25855	2.04916	2.11827	2.89872	2.91416	1.80336	1.58346	2.89852	2.36872	2.23207	4.76137	3.63748	2.31889	1.08643	0.5616	0.70048	0.761814	0.472146	0.384553	0.232717	0.476884	0.0829367	0.431046
BnaC05g13540D	0.654853	1.18323	0.881044	0.727749	0.631299	0.408956	0.587764	1.1143	0.630369	0.662147	1.00603	0.712782	0.691734	0.571334	0.808141	0.819303	0.959947	0.871987	0.803883	0.566079	0.283683	0.875798	0.459637	0.290925	0.557806	0.365743	0.215192	0.298947	0.172502	0.374771
BnaA07g30200D	32.1578	44.8777	60.6412	49.9137	61.1264	87.9906	24.0463	26.4317	11.2692	26.4386	45.0887	88.2943	71.8129	94.0494	64.7835	32.5686	36.1774	40.2955	46.9249	66.1642	74.4456	9.54106	9.20076	7.73357	29.8625	17.278	32.389	16.8925	38.8715	20.0034
BnaC06g33640D	75.8786	66.6943	88.4792	84.3743	157.138	162.877	26.4719	37.3628	29.3242	68.1237	66.9188	127.627	120.758	121.717	129.496	57.4362	52.2904	65.8028	78.346	108.061	112.944	4.34469	3.72803	2.75353	10.0755	7.70452	21.383	4.60004	15.499	6.33466
BnaA02g15990D	16.2615	16.7915	42.2093	39.6594	15.9877	23.568	13.6225	14.078	6.26798	14.8346	15.0826	46.4093	48.0221	45.9942	42.3054	22.4441	16.1085	31.0209	42.4777	51.4891	63.6243	6.39485	5.42491	4.35652	10.9479	8.58589	20.6739	11.6057	15.8148	9.88868
BnaC02g45660D	27.4301	22.9999	73.2426	39.3295	19.9856	41.0442	29.7279	30.0663	14.7317	31.4014	29.4291	69.3612	94.6968	90.3833	85.6079	26.2468	21.0168	52.6555	69.3361	81.4653	83.9941	13.8089	9.24903	5.38585	37.1649	22.5484	57.5085	25.833	46.0919	22.209
BnaA06g13250D	7.19761	5.0354	30.0552	22.2182	12.0978	33.4385	3.47728	3.03703	2.58293	17.2122	4.38977	38.2513	36.1685	32.9354	50.3136	7.78123	5.82641	16.4765	27.2491	38.6131	51.1854	114.701	102.546	79.2376	309.873	308.878	478.706	213.074	476.723	223.486
BnaC05g14810D	15.706	8.31932	32.2612	22.5769	18.9187	43.3115	6.4691	10.9471	20.4694	21.6492	6.60199	38.1272	50.0319	23.275	58.2584	13.2965	8.56	25.7877	43.2017	58.4267	80.0326	56.7681	54.9837	41.1194	141.795	143.614	198.959	113.967	260.094	101.822
BnaA09g44300D	20.1143	8.76349	44.8241	63.184	22.6288	70.6491	17.9685	18.7341	19.2375	20.5775	7.36022	55.4139	40.9272	38.0434	41.3421	14.8491	8.96576	21.5032	26.0581	30.6886	34.9022	82.2105	72.1227	57.3386	250.409	193.52	283.502	161.301	310.027	176.776
BnaC08g36840D	4.65093	2.66157	30.3927	61.4485	21.8607	88.3068	4.09405	5.85736	26.2927	13.0749	1.53723	59.5806	15.9297	19.101	22.107	5.49951	4.57357	14.1257	15.0254	17.9278	16.9704	102.284	73.4125	57.7119	358.767	311.636	506.46	217.338	521.591	230.848
BnaA08g22180D	3.69252	3.30767	19.3218	6.91493	3.50901	10.6845	2.54134	1.25778	2.92655	4.20392	2.75929	21.0734	27.5706	14.9634	24.9722	3.64465	2.69325	13.5079	12.4448	15.2969	14.836	98.8691	82.3857	65.9439	254.075	253.776	399.654	182.501	437.602	193.181
BnaC08g18640D	20.6314	11.115	28.4644	35.9832	33.1179	31.7449	5.27639	2.14047	5.90114	14.8394	12.9297	16.0919	76.529	32.1363	50.3459	15.6488	8.91282	29.458	43.5604	62.302	76.7038	111.597	99.4633	75.3758	316.792	337.874	535.039	224.062	612.68	231.766
BnaC05g28170D	2.04553	2.07744	2.33971	1.58252	1.74616	1.29001	1.88939	2.25613	2.58963	1.09841	2.70642	2.03245	2.49692	1.79553	3.21522	1.60803	1.8191	3.15505	3.79737	4.14015	4.07705	4.68876	4.49459	5.99314	4.15486	5.21961	2.54918	2.9218	3.04657	5.05504
BnaA07g21960D	101.608	79.2546	122.464	43.709	31.3453	23.8667	49.7341	65.5527	49.3164	102.862	72.2476	169.496	124.802	139.975	186.016	66.0351	72.2573	120.318	111.74	134.312	110.444	14.0582	14.9243	18.3065	9.90732	11.4513	17.1759	7.65135	16.4266	20.431
BnaC06g22690D	87.3944	86.2482	171.865	47.2618	28.5072	20.133	63.4815	96.8683	47.8602	108.377	93.4942	277.127	117.211	163.741	242.067	76.5693	77.1205	155.447	130.044	125.932	67.2952	12.8594	15.5977	15.3222	12.7342	12.6745	18.9131	8.88197	26.7132	16.8461
BnaA07g31880D	37.2293	88.9622	94.685	31.5986	62.0829	93.0212	62.9446	104.368	98.8621	42.0654	90.4292	114.852	81.4543	155.302	144.544	35.3028	79.5795	103.282	96.3318	85.5903	60.643	57.9542	51.0567	42.4721	116.274	103.052	171.79	82.4816	152.124	103.809
BnaC06g35750D	52.2905	112.729	92.2205	60.0487	113.859	162.386	31.3547	66.7733	52.2209	78.0433	106.139	177.091	112	193.892	151.637	58.1519	108.317	86.4327	90.0224	99.8306	98.1696	72.9039	55.829	47.1664	133.827	105.304	163.587	104.74	146.454	99.2798
BnaA02g17040D	27.0247	23.9337	74.8171	18.0429	12.0036	17.3282	15.869	19.9389	18.3503	32.3935	22.6767	102.956	67.8578	77.4222	116.598	29.1924	19.7409	49.5604	54.6905	72.145	67.2996	27.0658	21.7308	19.8976	53.655	42.207	77.0653	37.849	102.162	52.2834
BnaCnng08230D	10.8039	8.45886	22.2774	6.15082	3.71413	3.53737	4.81305	6.32774	5.03091	11.5038	10.6519	24.8579	24.1654	30.0242	39.2953	11.3777	8.85438	19.0466	18.067	18.7089	14.5403	6.02459	5.29345	5.02093	13.8896	11.1347	22.1934	8.09136	26.3715	14.1248
BnaA07g21950D	22.3319	19.4325	30.5552	7.865	5.07758	4.62663	10.122	14.7119	9.99215	21.8658	11.9054	36.5149	20.5503	29.5098	39.1137	13.7449	14.4467	24.0746	21.8755	23.276	17.4743	2.11948	2.73119	2.59905	1.76538	1.61356	3.06941	1.87814	4.13663	4.72063
BnaA02g05120D	33.3452	35.6594	44.0107	25.7563	17.4538	10.8363	38.4455	44.201	39.6443	35.8351	31.638	53.9782	58.7275	68.5502	93.1137	32.7982	33.3386	52.4596	46.0074	44.9522	36.9587	41.8333	46.8381	42.9474	46.4488	45.553	41.3596	32.3668	35.7095	39.5966
BnaA10g14660D	110.031	75.6875	77.3932	48.8992	37.9892	37.6265	141.273	153.829	252.815	127.345	61.741	104.089	159.839	178.05	208.798	72.6252	76.7161	84.668	82.9874	81.1618	77.6986	33.4159	38.4715	39.1096	57.9595	61.4202	52.4221	39.1129	37.6387	44.4659
BnaC09g36990D	115.019	95.2366	82.097	46.2161	42.5815	46.0318	100.497	126.257	185.743	111.262	70.6334	93.9096	147.137	192.666	190.907	68.2152	87.5319	86.01	84.052	75.6716	63.0314	65.2327	69.948	73.6828	84.7799	81.7558	70.4461	62.776	63.8697	72.4998
BnaA01g19090D	0.750375	1.13856	1.75009	2.40032	1.61682	0.920853	2.15537	2.4694	4.16412	0.999929	1.76079	1.80966	0.934199	1.08835	1.53663	1.17478	1.36638	2.77483	2.05668	1.4102	0.65281	5.54776	5.11214	5.70779	6.07868	5.08499	4.6804	5.60926	6.20407	7.34279
BnaC01g22850D	1.34913	2.3999	3.5055	3.79062	1.98993	0.876423	4.93537	5.17952	10.5346	1.47262	2.8492	3.65783	1.49093	1.7856	2.68746	1.76455	2.49714	4.20763	3.34953	2.40219	1.22537	7.07104	6.61644	7.40901	8.48495	6.75092	5.90438	7.88809	8.81784	9.92788
BnaA08g29440D	0.73717	0.630817	0.70125	0.59584	1.28925	0.662372	2.0204	2.28062	3.64654	0.532083	1.23115	0.730415	0.95013	0.777919	0.801745	0.677014	1.2848	0.930058	0.87224	0.753643	0.474617	2.39693	1.94027	1.65019	1.49815	1.98989	1.63684	2.39616	2.24338	1.79984
BnaC08g09760D	0.708201	0.688891	0.590064	0.50023	0.601259	0.32883	1.00807	0.892245	1.78901	0.327653	0.896155	0.365212	0.553252	0.550119	0.680169	0.763534	0.745043	0.649413	0.662927	0.599801	0.518183	1.39969	1.33837	1.46444	1.48192	1.31312	0.998715	1.29455	1.27945	1.54735
BnaA08g17540D	0.348151	0.201199	16.5791	2.91006	1.36797	14.2283	0.32135	0.161783	0.152009	2.57246	0.173322	37.6811	4.7736	1.85585	1.57132	0.314497	0.519825	4.91123	3.74485	4.30418	3.69909	5.61371	3.00677	5.51896	17.9968	20.5665	63.6238	17.6355	49.255	24.5903
BnaC03g59110D	0	0	1.66704	0.219321	0.156965	0.682318	0.113424	0	0	0.336229	0.0266817	1.66445	0.920417	0.356588	0.386804	0	0	0.652164	0.49834	0.49834	0.216084	2.92267	1.83775	3.38953	7.64768	9.17898	31.2369	6.51697	15.1098	8.56153
BnaA09g26390D	0.271321	0.204643	10.2552	0.54845	0	0.985884	0.321686	0.419959	0.867073	0.835314	0.235157	24.5808	1.32823	1.12067	1.89035	0.372407	0.507602	4.49806	2.72576	3.7944	4.07853	7.42293	6.38195	8.96656	27.8497	40.32	86.7502	22.0003	65.6744	29.6502
BnaC05g23060D	0.112032	0	7.55061	0.46627	0.273151	1.48947	0.220902	0.183244	0.100075	1.2212	0.227295	24.6763	1.13961	0.679497	2.49209	0	0.143705	2.94361	2.63912	5.68539	6.5752	6.83648	6.28395	9.61034	23.9285	40.905	76.3557	18.3256	55.3629	26.9852
BnaA05g09200D	0	0.0142083	0.170731	0	0	0	0.426306	0.218277	0	0	0	0.411035	0.311543	0.127375	0.294635	0	0	0.0259583	0	0	0.115063	0	0	0	0.138637	0.479706	1.92238	0.0347133	1.17395	0.148805
BnaC04g10630D	0	0.109968	1.13704	0.0777327	0.0454043	0.033153	0.688914	0.402157	0.269576	0.07907	0.27129	1.61818	1.32557	1.03513	0.523116	0.107805	0.192732	0.40177	0.242548	0.4772	0.723763	0.122186	0	0.108586	0.46484	1.4374	5.78251	0.358075	2.96745	0.370828
BnaA04g20270D	0	0.0394397	3.16766	0.297937	0	0	0	0	0.0627623	0.036888	0	3.80525	1.09768	0.331313	0.0843327	0	0	0.46762	0.247459	0.295679	0.0482197	1.84869	0.8104	1.01702	12.8155	11.622	39.8482	6.09421	39.5912	9.7818
BnaA03g15910D	0.0624523	0.0565987	8.99156	1.25359	0.433428	0.840564	0.402367	0.0758617	0.368213	0.49272	0.0370163	27.7174	1.23614	1.2162	2.61099	0.062442	0.395555	4.8661	1.96582	1.68392	0.719916	18.1337	17.79	21.6367	56.6565	55.9453	105.851	54.0138	104.841	59.3373
BnaC03g19040D	0.0310327	0.392479	21.1356	2.45838	0.119791	0.751874	1.57764	0.809906	1.83098	0.934359	0.230356	50.7468	3.65189	2.83215	6.16661	0.177504	0.531091	6.52811	3.26561	2.80727	1.19517	61.7689	74.747	95.377	162.386	136.188	301.507	127.19	246.21	174.525
BnaA05g22360D	5.32933	3.22456	34.3992	15.0127	10.0911	12.561	6.00727	6.06012	8.33106	11.3262	3.45989	61.1924	14.7516	12.7315	5.98367	6.82256	4.19943	21.0726	22.4475	21.7883	18.1814	42.3419	48.3302	50.1014	85.5586	97.3183	134.453	67.7186	136.896	82.5984
BnaC05g35610D	16.8975	13.4874	69.9948	32.5128	19.481	23.9827	19.5693	28.5971	38.8232	22.7431	18.4755	92.5833	34.3128	44.5735	39.9261	17.2898	16.3453	59.2326	58.2672	51.038	36.8725	34.4611	46.038	55.1319	77.7512	93.2075	119.65	57.7876	120.222	89.8342
BnaA01g27170D	14.0287	6.52435	51.4798	14.9104	22.876	40.2462	1.98068	1.52175	6.06823	19.0793	7.52371	51.2883	20.1529	18.6103	18.2971	12.3959	6.97078	28.1806	26.4144	26.6254	17.9971	7.74181	7.27002	6.69422	14.262	12.762	21.6925	10.5621	35.5499	13.5305
BnaC01g34620D	6.27783	3.14423	27.0267	10.8174	20.7829	29.2124	1.32112	1.06465	2.2846	11.4503	5.02249	24.7672	10.4969	7.72746	5.26203	7.06827	5.12202	11.4466	11.8798	11.5291	9.22467	8.03927	6.7321	7.37011	16.9437	12.7637	25.4854	12.3632	29.073	12.6032
BnaAnng41010D	15.9397	9.49011	70.6133	16.7531	30.6669	52.2851	4.27934	1.72428	7.91291	24.0538	11.9344	62.3491	27.4317	30.2366	28.4882	15.9442	7.63197	42.7399	41.1375	41.8599	31.5126	8.33908	10.3683	9.93229	14.5026	13.6498	19.4813	12.3937	31.9501	14.769
BnaA07g23750D	50.3848	54.3928	205.608	22.6523	21.6057	54.7847	34.0423	24.9723	47.282	83.451	24.8905	221.582	220.49	342.357	703.901	50.8667	34.1529	163.974	150.624	181.07	136.056	5.06727	5.38297	3.88727	5.96378	5.46869	8.33053	4.42373	13.5977	6.3399
BnaC06g24560D	11.4912	6.6346	61.4981	3.38003	2.33999	8.01016	5.72966	4.20158	6.89653	24.2123	4.53214	76.3242	41.9899	83.6781	153.386	8.56329	6.17068	40.6708	38.9034	41.1653	25.696	2.88757	3.26135	3.08464	5.19354	4.18978	11.1296	3.47132	14.5107	7.40577
BnaA07g28810D	236.699	207.454	247.168	122.426	96.5278	92.0003	172.92	157.57	61.7132	214.177	185.987	283.582	333.708	381.496	523.413	183.314	181.643	263.745	279.47	314.555	307.694	5.39873	6.74201	4.18256	9.61145	6.7511	9.07642	11.1168	16.8707	7.2947
BnaC06g31830D	430.825	379.74	381.329	148.867	112.627	112.45	283.301	276.064	198.416	360.787	283.372	397.241	628.908	736.269	1001.16	311.957	294.043	384.763	460.046	570.687	585.359	11.6454	12.7804	9.43833	25.1288	22.4963	29.8668	20.6495	32.5662	17.9501
BnaC02g20120D	187.39	174.778	226.191	111.295	153.79	252.941	66.1889	90.2905	75.1336	232.943	174.852	166.44	241.406	305.042	400.274	132.377	153.57	179.65	185.666	201.374	181.187	1.75278	1.10385	1.33145	3.27734	1.809	5.13233	2.76947	4.83682	2.85045
BnaCnng65670D	226.883	210.008	293.561	181.848	256.842	355.416	108.235	135.366	105.212	276.458	263.801	212.859	313.614	408.172	532.501	183.408	212.656	234.455	231.838	249.107	204.767	2.57432	1.68769	2.1613	7.23429	5.49467	13.4325	3.85031	12.2593	6.22469
BnaA02g01520D	0.297896	0.265798	2.07487	0.370321	0.374442	0.810315	0.14133	0.102016	0.459799	0.196397	0.155982	3.80075	1.06949	2.2725	3.91921	0.0752058	0.405431	1.11195	1.00495	0.993151	0.676462	1.54246	1.61441	1.21954	2.63197	3.49374	7.85462	2.82872	11.8391	3.29814
BnaC02g04570D	0.0839623	0	0.494679	0	0.0514583	0	0	0	0.0505263	0.111449	0	1.15324	0.172705	0.51361	2.67139	0	0	0.254198	0.299657	0.281516	0.224843	0.534161	0.497511	0.56088	1.24652	1.76039	3.28992	1.25453	5.44464	1.3716
BnaA10g20060D	3.94023	1.79887	13.5954	0.657138	0.60478	2.27603	1.41904	0.864665	3.69219	6.76322	0.955582	16.9031	15.932	13.4114	5.96971	3.1872	4.09272	7.46359	16.5669	26.9394	36.9022	3.98694	3.049	2.54525	16.8064	22.893	46.7043	13.662	68.9657	10.4773
BnaC09g43860D	5.46861	3.47641	24.9142	1.59561	2.03758	4.5308	2.82908	1.45851	4.62183	7.67538	2.14424	33.3826	14.0806	17.8096	12.7273	3.79743	5.57539	11.4881	26.09	39.5949	55.2088	12.9962	9.50055	9.30601	35.2186	50.8618	86.293	33.059	139.178	33.3477
BnaA03g04250D	1.81492	0.19445	8.36544	0.457191	0.160224	0.706154	0.0451717	0	0.186462	4.16889	0.194259	6.45109	4.55401	3.19635	0.224487	0.466727	0.735004	2.97067	6.96841	8.4735	13.1566	0.248561	0.253871	0.433679	1.00467	0.934287	3.46721	0.371837	2.86055	0.684442
BnaC03g71460D	6.59602	0.781211	31.463	1.26935	0.550102	3.39594	0.546162	0.171339	2.42723	13.94	0.827765	35.8056	14.85	13.6136	2.54519	1.42888	3.22571	16.722	32.9144	43.3309	55.8486	1.2005	1.38957	2.28335	2.46003	3.31682	10.8033	2.12223	10.2976	5.82463
BnaA08g12140D	0.172778	0.391434	0.632104	0.345578	0.658005	0.174182	0.33854	0.181659	0.304517	0.276371	0.46999	0.245351	0.559862	0.448618	0.450646	0.281437	0.206335	0.825753	0.626378	0.262761	0.12414	0.80441	0.3375	0.453296	0.344486	0.254603	0.560215	0.395378	0.426195	0.841042
BnaC03g67120D	2.33182	2.95745	7.05811	3.58561	5.31291	1.49145	4.46655	3.45985	5.57024	2.86997	6.26229	4.46589	3.4037	3.26333	4.43891	3.25206	3.44728	7.91349	6.53671	3.77936	1.87723	6.57917	5.50954	6.1338	6.4287	5.32781	5.82974	4.04093	4.34277	7.73741
BnaA01g04460D	0.78576	1.43022	3.4612	2.28459	2.75868	0.960018	1.29089	1.46407	0.909984	1.28771	3.14662	1.94301	1.17552	1.81063	2.19695	1.22673	1.6475	3.25558	2.73035	0.986337	0.130271	2.13886	1.84345	2.23702	1.59218	2.20599	2.08653	1.98892	1.76254	2.91265
BnaC01g05900D	0.890991	1.73786	3.31043	2.04927	2.28071	0.557625	0.694527	0.281237	1.08309	0.968436	3.50865	1.12254	0.987189	1.08747	1.52411	1.56997	2.52753	2.91554	2.19907	0.749622	0.203961	0.681074	0.818283	0.553371	0.593921	0.893666	0.535141	0.830427	0.674488	0.517543
BnaA06g19630D	0.24841	0.20917	0.365387	0.454037	0.6567	0.389303	0.202988	0.141514	0.117002	0.355656	0.260355	0.149319	0.369918	0.397057	0.446652	0.227144	0.290521	0.243917	0.22245	0.10674	0.10674	0.194626	0.174041	0.294408	0.267186	0.214867	0.210112	0.146533	0.174333	0.413672
BnaC07g23410D	0.123789	0.0707317	0.240617	0.17955	0.271427	0.109258	0.033046	0.0466363	0.0746783	0.170798	0.131672	0.0891763	0.128233	0.142326	0.201917	0.0720465	0.142617	0.0982783	0.111377	0.082816	0.082816	0.137629	0.0813645	0.136865	0.12453	0.139407	0.0836515	0.088837	0.0678097	0.169697
BnaA08g01910D	4.69958	5.13177	5.43795	4.10827	4.27881	3.89848	5.70626	6.69113	8.04632	4.29589	5.0345	5.69731	6.24002	5.75159	6.46547	3.45165	4.19272	6.44035	7.63672	6.74793	6.18347	6.91204	6.68265	8.14006	9.39852	8.4956	7.29554	7.80343	6.49649	9.00684
BnaC03g77870D	2.20007	2.23775	3.39481	2.42514	2.4275	1.79042	1.68602	1.27052	2.44436	1.75665	2.23747	2.49812	2.5003	2.74448	3.66385	1.88552	1.90118	3.90518	4.51229	4.21362	4.55733	4.70091	4.1687	4.02304	3.22502	3.63354	3.30917	3.67726	3.85303	4.19994
BnaA01g25320D	5.62973	6.04126	8.62508	6.32804	7.00732	7.32105	14.8871	13.1418	25.879	5.05033	8.05661	9.76614	7.48615	8.53957	10.4265	5.17701	8.59621	10.1635	9.14845	7.01599	4.94191	9.17783	8.51458	7.95962	10.2901	9.65948	7.72225	7.56325	7.01091	8.74742
BnaC01g32210D	5.46942	6.59872	5.94583	4.67172	5.45539	4.82095	13.3525	12.4676	17.738	5.35031	6.09893	8.66672	8.21848	8.20283	9.3823	4.2858	9.32111	7.45508	6.98061	5.65038	4.06594	7.25804	7.78614	7.52396	10.1577	10.0583	7.4904	7.33341	5.70789	7.9514
BnaA05g19840D	2.78826	3.28629	3.08104	2.55226	3.37619	3.49273	3.33302	4.06799	8.47991	2.86116	3.82776	3.39184	3.77082	4.09362	4.17489	2.39879	3.40052	4.01556	3.8881	3.03853	2.565	3.83992	4.52322	4.33689	4.88053	5.30628	4.13617	3.17477	3.54346	4.12223
BnaC05g30820D	8.49331	8.0009	8.00137	7.495	7.79211	7.29227	9.49839	10.117	18.3655	7.39302	9.85247	7.80352	8.85195	8.99925	8.73804	6.95053	8.65896	9.72954	9.30605	8.28532	7.09094	9.30852	9.96682	10.2407	13.3957	13.0221	9.8029	9.51524	7.9331	11.5552
BnaA01g35150D	5.8452	6.20051	9.30963	7.95235	6.06852	5.72992	11.6589	10.2152	17.6883	5.91697	6.70723	7.26338	5.84553	7.52042	9.62061	5.56276	5.88809	8.32759	8.85755	7.43195	6.56336	10.0606	11.264	11.9836	11.6964	11.761	9.16441	9.72228	10.6378	13.1818
BnaC01g41520D	3.03071	3.39545	4.04902	3.19711	2.86274	2.46633	5.15948	5.4818	8.19437	3.10129	3.69982	3.12255	3.87629	3.43913	3.67913	2.65758	3.59364	3.58413	3.43444	3.23277	3.27486	5.23524	5.24586	5.82256	5.98886	5.93907	4.51649	5.35932	4.33362	6.99029
BnaA03g46720D	0.681999	1.00105	1.23267	1.08909	0.805543	0.389704	1.99844	2.29629	2.4986	0.579038	1.50283	0.65559	1.16215	1.08038	1.45059	0.789933	0.872826	0.894261	0.736039	0.499993	0.44249	3.73198	3.02143	2.81588	3.72773	3.05623	2.91287	2.83667	2.63359	3.42248
BnaC07g38910D	0.29775	0.720194	1.14101	0.395631	0.28435	0.251792	1.07902	1.51537	2.00395	0.413937	0.884854	0.713377	0.880651	0.945804	1.2565	0.278362	0.814327	1.15866	0.770195	0.347546	0.228978	2.36989	2.36574	1.66473	2.46608	2.61876	2.37267	1.84314	1.70091	3.04323
BnaA05g01180D	0.439361	0.510237	0.453171	0.393579	0.280819	0.410909	0.664851	0.795475	0.873965	0.546937	0.483278	0.783235	0.432534	0.500046	0.456396	0.546295	0.41165	0.391691	0.593175	0.635566	0.751816	0.731261	0.8511	0.844936	0.628998	0.997277	0.529714	0.456891	0.370029	0.725313
BnaA02g10180D	0.46702	0.477173	0.417182	0.356726	0.368846	0.427832	0.596025	0.811364	0.784768	0.519484	0.453356	0.558435	0.38211	0.435103	0.352678	0.514895	0.331516	0.379025	0.460355	0.504353	0.583397	0.622224	0.738936	0.909312	0.639878	0.95699	0.473326	0.504625	0.326541	0.613507
BnaA03g39210D	0.872611	1.07663	1.06614	0.808774	0.782843	0.962182	1.53172	1.69072	1.73527	1.13957	1.22927	1.10862	0.944724	0.87304	0.672448	1.17251	0.777476	0.889285	1.05652	1.0816	1.42097	1.48171	1.56004	1.87449	1.35718	1.91521	0.908811	1.09314	0.748837	1.41603
BnaA03g39190D	1.22678	1.42846	1.55099	0.78848	1.10928	1.68247	2.10619	1.96411	3.01793	1.65269	1.70581	1.43219	1.73565	1.1022	1.69203	1.78762	1.13662	1.12414	1.51007	1.74643	2.1155	1.98213	2.4109	2.59116	2.69418	3.17485	1.53053	2.07567	1.18559	2.30871
BnaC04g22580D	0.309299	0.0451573	0.182882	0.0403907	0.0677723	0.0503613	0.0609177	0.0607167	0.149031	0.0768863	0.0336733	0.12707	0.11578	0.123476	0.0950133	0.135583	0.047957	0.0420333	0.041403	0.0798997	0.121758	0.106579	0.252144	0.0991275	0.321935	0.215919	0.160079	0.240632	0.0344743	0.171291
