# Supplementary material for: Genome-wide identification and functional analysis of the TIFY gene family in the response to multiple stresses in Brassica napus L
Source: BMC Genomics. 2020 Oct 22;21:736. doi: 10.1186/s12864-020-07128-2 (PMC7583176; doi:10.1186/s12864-020-07128-2)
Supplement: Supplementary file 12 — Additional file 12 RNA-seq data of expression levels of BnaTIFY family genes under cold and freezing treatments. [file 12864_2020_7128_MOESM12_ESM.xlsx]

## Sheet: Additional file 12
Additional file 12: RNA-seq data of expression levels of BnaTIFY family genes under cold and freezing treatments.
Gene ID	HX17_MA	HX17_CA	HX17_FA	HX17_MB	HX17_CB	HX17_FB	HX58_MA	HX58_CA	HX58_FA	HX58_MB	HX58_CB	HX58_FB
BnaA08g23150D	3.60844	1.41683	0.740891	3.15715	2.20916	2.09823	3.10221	2.26748	0.860385	3.6149	1.13039	1.34666
BnaC08g48340D	1.66519	0.350912	0.346194	1.22763	0.444387	1.02487	1.23067	0.490483	0.695906	1.97908	0.692726	0.711145
BnaC08g37780D	0.732687	0.766155	1.40944	0.793351	0.432263	0.713502	3.70044	3.75948	10.4742	6.408	4.7642	10.6486
BnaA06g11690D	2.50415	1.40612	0.719087	4.29573	2.96485	0.799717	0.814292	0.743232	0.829278	0.892888	0.668902	0.827075
BnaC05g13540D	1.30489	0.328317	0.133939	2.53885	1.21473	0.322266	2.33967	0.809336	0.428798	3.8511	1.1952	0.516987
BnaA07g30200D	1.82207	2.50958	1.91983	1.69854	3.44827	5.37589	1.24338	1.71232	11.3681	3.26908	3.98467	16.8732
BnaC06g33640D	5.44884	12.6244	1.73957	3.68106	4.43428	4.64816	3.0135	4.14402	3.62899	5.56453	7.88537	18.6822
BnaA02g15990D	5.15076	6.7075	26.157	6.95676	7.79222	48.0648	4.31716	6.41432	37.5852	6.31288	5.37782	37.5878
BnaC02g45660D	11.373	12.6917	36.6102	22.7731	10.4348	37.1971	11.2909	9.95208	58.5681	12.4178	9.41282	46.2135
BnaA06g13250D	0.0198325	0.0313324	0.0570013	0.0253826	0	0.0885356	0.222826	0.762852	1.22797	0.720485	0.10219	3.58706
BnaC05g14810D	1.2582	1.77512	2.40864	2.55359	0.974759	4.00958	0.44589	0.683829	0.856733	1.17478	0.776712	7.34873
BnaA09g44300D	0.142323	0.0946947	7.17553	0.219226	0.0381865	12.8073	0.0640698	0.105859	20.9819	0.274487	0.152182	17.6142
BnaC08g36840D	0.354684	0.138523	11.406	0.123815	0.202801	24.9331	0.121414	0.140273	23.8101	0.294927	0.270892	30.3176
BnaA08g22180D	0.120196	0.244221	2.72106	0.0861163	0.087504	0.724212	0.163602	0.447982	9.38266	0.442566	0.664509	11.9811
BnaC08g18640D	1.09478	2.60612	39.8323	1.94819	1.08048	9.63108	0.651757	2.82817	38.5548	1.22992	2.33789	39.8814
BnaC05g28170D	1.85786	1.12803	1.36655	2.50895	3.48733	1.68784	1.9819	1.01489	3.92048	3.29665	4.2684	4.1157
BnaA07g21960D	0.115834	0.14303	0.0747527	0.29281	0.0150373	0.106494	0.566268	0.667654	6.34579	3.79295	0.0411551	0.338901
BnaC06g22690D	0.496348	0.0803248	0.619971	0.894177	0.131548	0.318736	1.95488	1.46997	5.81972	4.12077	0.326924	1.52135
BnaA07g31880D	2.13783	2.57685	1.03525	1.72602	4.10328	6.13746	1.03017	1.26202	5.5617	2.86515	3.17359	7.42572
BnaC06g35750D	8.71407	6.8293	2.60659	7.55177	9.88481	10.0666	6.00179	4.91245	8.25701	12.5432	9.6069	18.7921
BnaA02g17040D	5.45389	3.16538	3.53581	7.5472	1.94457	4.46736	4.03435	4.24198	4.77353	10.565	2.32219	4.62648
BnaCnng08230D	0.703684	0.674521	0.615813	0.688845	0.791848	0.583977	1.16495	1.97866	1.75407	2.26764	0.734513	3.06168
BnaA07g21950D	0	0	0	0	0	0	0.105757	0	1.18444	0.235275	0	0.11344
BnaA02g05120D	0.915633	2.49347	1.59978	1.41761	2.1622	3.10997	2.52344	3.26478	9.3941	9.39335	5.95767	6.53378
BnaA10g14660D	6.04557	9.02668	11.4613	3.81216	11.798	16.0101	1.72996	5.63672	8.56288	3.67857	2.75939	9.49998
BnaC09g36990D	8.84322	8.33581	10.2898	9.13576	11.2763	12.2622	7.81085	13.6673	20.3147	13.8753	11.7605	20.4784
BnaA01g19090D	1.63071	1.33709	2.04352	2.40663	1.53587	0.851802	2.75	1.71458	4.35912	4.1598	0.963752	1.65511
BnaC01g22850D	2.97649	2.33554	3.70932	4.45944	3.33087	1.77981	4.13119	2.48701	7.99713	5.58331	3.24924	3.09424
BnaA08g29440D	0.772806	0.861453	1.17504	1.40488	1.58911	0.808636	1.5336	0.419901	2.20769	1.63147	2.15409	2.3792
BnaC08g09760D	0.724882	0.916958	0.762308	1.29279	1.65179	1.10123	1.26565	1.46484	2.08449	1.64216	2.45723	2.53666
BnaA08g17540D	1.83549	0.0446159	12.4442	1.71515	0.146241	7.53338	0.0355664	0	1.76969	0.437522	0.0773861	1.25975
BnaC03g59110D	0.281797	0.0648664	6.5865	0.22759	0.0208916	3.93638	0.126523	0.249885	6.95679	0.112247	0.333066	3.85417
BnaA09g26390D	0.345255	0.0791885	0.0332739	0.0745298	0.0613497	0	0.0353401	0.304473	0	0.0618882	0.287783	0.147075
BnaC05g23060D	0	0	0.0670483	0	0.0206562	0	0.0178029	0	0.0309383	0.0192125	0.0190556	0.110934
BnaA05g09200D	0.0565735	0	0	0	0	0	0	0	0	0.0261416	0	0
BnaC04g10630D	0	0	0	0.0290014	0	0	0	0	0	0.0716084	0	0
BnaA04g20270D	0.330955	0	0	0	0	0	0	0	0	0.0254881	0	0
BnaA03g15910D	0.190197	0	10.9673	0.0289478	0.0768449	9.29621	0.0405147	0.313117	11.5667	0.0888787	0	8.83383
BnaC03g19040D	0.54846	0.0698109	28.6803	0.31752	0	34.0228	0.16616	0.11486	27.3188	0.449107	0.0222315	26.1772
BnaA05g22360D	1.15342	1.5961	6.18797	1.37892	1.78035	3.38398	1.15465	1.43647	8.24671	1.68267	2.06138	4.07507
BnaC05g35610D	4.10947	4.82531	10.5407	4.07287	7.96068	9.29208	4.64152	6.22679	23.3055	4.06653	8.018	11.1733
BnaA01g27170D	1.16506	2.26336	0.83163	0.529267	1.4497	1.47336	0.761212	1.49135	1.17418	2.27174	0.535006	3.42011
BnaC01g34620D	3.11647	5.71045	1.84033	2.22178	4.15107	5.47707	2.5317	1.44559	2.15844	4.00115	4.38908	8.37545
BnaAnng41010D	2.77343	4.87778	1.19653	2.95189	2.04949	2.57457	2.60945	1.4483	2.52718	5.06646	2.05577	4.03347
BnaA07g23750D	3.02502	0.52465	0.737265	1.66785	0.362955	1.03223	1.29406	0.770912	1.80987	7.26492	0.33691	3.20134
BnaC06g24560D	0.772893	0.128686	0.254535	0.841045	0.26828	0.490545	0.318789	0.111142	1.20554	2.64091	0.0614605	0.927198
BnaA07g28810D	31.8756	31.0155	30.883	30.8954	14.0888	9.14999	43.3632	51.816	37.5625	83.9319	19.2799	33.2821
BnaC06g31830D	21.7652	25.3145	24.6686	27.4159	12.0822	8.80426	14.6171	12.6528	12.9399	28.2872	3.48017	10.7555
BnaC02g20120D	34.1012	63.7722	37.6475	45.408	28.4908	26.2701	62.9467	43.8501	26.0543	71.7458	23.8859	35.5966
BnaCnng65670D	12.0143	45.1606	24.8773	15.7682	10.6473	16.6101	12.5206	14.654	12.3567	7.19371	9.74	36.2135
BnaA02g01520D	0.126743	0.0403982	0	0.0791417	0	0	0	0	0.124362	0.256666	0.0701338	0.213478
BnaC02g04570D	0.0511417	0	0.0295164	0	0.0139456	0	0	0	0	0.0284966	0	0
BnaA10g20060D	0.0142447	0	0.0113165	0	0	0.00951271	0	0	0	0.263938	0.0722612	0.0748592
BnaC09g43860D	0	0	0.0168261	0	0	0.0473233	0.179378	0.285528	0.417632	1.15167	0.30055	0.323635
BnaA03g04250D	0	0	0.0773283	0.0169847	0	0	0	0	0.0527262	0.249679	0.0129306	0.113063
BnaC03g71460D	0	0	0.0593339	0.0173121	0	0	0	0	0	1.49808	0.0150689	0.151268
BnaA08g12140D	0.0241862	0.113173	0.0225324	0.0376591	0	0.024461	0.110454	0.204402	0.367148	0.362934	0.0733394	0.159614
BnaC03g67120D	1.44206	1.97885	2.64276	2.31737	1.08504	0.780281	2.46078	2.58566	3.98097	4.51752	1.86784	2.4074
BnaA01g04460D	1.46526	2.58584	1.99347	1.28028	1.96538	2.40998	2.84089	3.10991	3.33707	3.4352	4.32318	3.38903
BnaC01g05900D	2.34884	3.24051	2.53692	2.2514	1.91648	2.09955	4.46247	3.83479	3.89394	4.35013	3.64339	4.13081
BnaA06g19630D	3.86076	2.1563	2.37332	4.01612	6.32771	2.52817	5.70664	2.93836	2.56675	8.56181	4.03927	1.67166
BnaC07g23410D	0.0908691	0.0759543	0	0.222355	0.225174	0	0.0159017	0	0.0215503	0	0	0
BnaA08g01910D	2.18119	3.07004	3.53832	2.78214	4.90869	3.18654	3.52817	2.6527	4.81842	3.54812	4.34944	5.42919
BnaC03g77870D	3.53017	3.18464	4.48056	4.10191	4.81822	2.72082	4.29094	5.12562	5.64263	5.13739	5.04812	4.65709
BnaA01g25320D	8.74344	9.76234	9.91942	12.021	14.5006	10.9311	10.5009	8.39124	16.1738	13.8142	13.3133	13.3559
BnaC01g32210D	4.41468	5.73735	4.52878	6.49211	10.1652	8.67234	5.15178	5.31471	7.43318	8.22474	10.0038	10.6999
BnaA05g19840D	14.0389	8.28222	11.0005	20.5235	14.893	10.2638	3.37642	1.87646	2.97845	3.20567	3.63074	4.56944
BnaC05g30820D	5.12578	4.84328	4.4576	6.17142	5.31243	5.73332	7.9869	4.7872	6.52997	8.37788	7.95	10.1567
BnaA01g35150D	5.43991	6.21366	5.1796	6.90146	6.75421	5.56253	11.1674	10.594	9.91009	14.5696	8.15466	9.11773
BnaC01g41520D	7.43418	7.16219	4.77671	9.39322	6.25475	4.65667	5.8755	7.99254	3.47806	7.26836	4.47755	4.01806
BnaA03g46720D	0.963179	0.718316	1.01672	1.1298	2.69447	1.51483	1.41674	0.976298	1.75907	2.15815	2.30386	2.63901
BnaC07g38910D	0.752766	0.222382	0.471359	0.399387	0.46906	0.532044	0.930228	0	0.983998	1.1762	0.785782	1.11182
BnaA05g01180D	2.32171	1.1152	1.05495	1.71291	0.740361	0.572522	0.061047	0	0	0.0470762	0	0
BnaA02g10180D	0.292898	0.0939049	0.0492117	0.437117	0.0877268	0.0517714	0	0	0	0.0244632	0	0
BnaA03g39210D	0.870474	0.645737	0.361195	1.40622	0.335653	0.449867	0.165816	0	0	0.357697	0	0.0652533
BnaA03g39190D	3.69644	1.10022	0.931015	2.95495	1.60071	0.829776	0.499796	0	0.128507	1.0772	0.111852	0.108756
BnaC04g22580D	5.86279	4.77825	2.56885	7.9131	5.04122	2.48896	0	0	0	0	0	0
