# Supplementary material for: Genome-wide identification and functional analysis of the TIFY gene family in the response to multiple stresses in Brassica napus L
Source: BMC Genomics. 2020 Oct 22;21:736. doi: 10.1186/s12864-020-07128-2 (PMC7583176; doi:10.1186/s12864-020-07128-2)
Supplement: Supplementary file 13 — Additional file 13 RNA-seq data of expression levels of BnaTIFY in B. napus infected with S. sclerotiorum. [file 12864_2020_7128_MOESM13_ESM.xlsx]

## Sheet: Additional file 13
Additional file 13: RNA-seq data of expression levels of BnaTIFY in B. napus infected with S. sclerotiorum.
Gene id	Westar_Control	Westar_24hpi	ZY821_Control	ZY821_24hpi
BnaA08g23150D	1.94592	387.915	2.14424	1227.43
BnaC08g48340D	1.82632	317.048	1.10039	632.124
BnaC08g37780D	5.05521	74.033	3.60289	176.876
BnaA06g11690D	0.652014	0.368444	0.15212	0.0409287
BnaC05g13540D	0.976698	0.36328	0.148319	0
BnaA07g30200D	3.26294	61.2324	2.05707	103.429
BnaC06g33640D	9.89076	201.4	10.6103	390.188
BnaA02g15990D	8.98581	319.226	7.11197	794.985
BnaC02g45660D	12.2702	241.965	10.5178	322.461
BnaA06g13250D	0.870931	10.4897	0.315986	1672.89
BnaC05g14810D	7.93183	630.07	6.41289	3209.17
BnaA09g44300D	0.169176	81.7312	1.25438	168.869
BnaC08g36840D	0.552424	150.635	0.825415	290.048
BnaA08g22180D	1.61226	78.9525	2.01356	523.327
BnaC08g18640D	3.88558	113.63	3.66723	200.72
BnaC05g28170D	6.70307	6.27167	4.57958	6.38047
BnaA07g21960D	3.63864	1.60984	4.66762	2.7137
BnaC06g22690D	22.5281	44.0444	15.8803	15.5845
BnaA07g31880D	30.6016	80.2526	48.1397	78.4809
BnaC06g35750D	24.9857	66.4154	44.3387	74.7682
BnaA02g17040D	7.27362	26.0135	13.0502	17.2487
BnaCnng08230D	4.52174	11.5497	7.98531	15.594
BnaA07g21950D	3.63864	1.60984	4.66762	2.7137
BnaA02g05120D	25.9999	56.3066	22.6521	122.853
BnaA10g14660D	67.5292	154.344	43.3525	88.2386
BnaC09g36990D	42.7484	91.9749	58.6288	125.222
BnaA01g19090D	2.76991	0.595532	2.26717	0.367921
BnaC01g22850D	6.78669	1.34393	5.53585	1.68781
BnaA08g29440D	1.37579	0.383972	0.880163	0.227117
BnaC08g09760D	0.746427	0.499406	0.604258	0.0286679
BnaA08g17540D	0.71681	114.252	0.621526	722.297
BnaC03g59110D	0.512927	67.2225	0.736743	535.344
BnaA09g26390D	0.136111	14.4559	0.194918	84.6276
BnaC05g23060D	0.408113	15.8529	0.0770951	53.1917
BnaA05g09200D	0.0674657	0.319005	0	0.962344
BnaC04g10630D	0.0415227	0.880954	0	1.2828
BnaA04g20270D	0	0.868	0	0
BnaA03g15910D	0.273646	4.75486	0	0.137396
BnaC03g19040D	1.29814	24.882	0.0539813	1.77101
BnaA05g22360D	5.1227	46.1596	7.67711	119.22
BnaC05g35610D	20.7839	51.4149	16.5359	85.5727
BnaA01g27170D	3.04402	22.3532	0.948478	16.004
BnaC01g34620D	1.51991	13.0696	3.03419	39.6211
BnaAnng41010D	2.37803	14.9479	0.0411331	0
BnaA07g23750D	0.69301	11.4823	1.34708	90.8004
BnaC06g24560D	0.272255	18.3163	0.18753	71.92
BnaA07g28810D	69.3456	210.275	39.9419	160.336
BnaC06g31830D	30.2956	203.737	55.1266	436.67
BnaC02g20120D	35.492	147.851	12.8358	143.651
BnaCnng65670D	8.76738	124.102	7.35344	157.353
BnaA02g01520D	0.0176644	2.5441	0.261524	5.37219
BnaC02g04570D	0	0.419227	0.0216087	0
BnaA10g20060D	1.26835	218.183	1.31024	867.009
BnaC09g43860D	1.04318	187.158	1.17154	586.484
BnaA03g04250D	0.148934	59.3169	0.0922857	40.6317
BnaC03g71460D	0.282823	154.105	0.459435	409.776
BnaA08g12140D	0.614909	0.0663595	1.3494	0.166047
BnaC03g67120D	3.22285	0.336636	1.62871	0.088925
BnaA01g04460D	0.994383	0.315149	1.40653	0.0206441
BnaC01g05900D	0.877403	0.158104	0.691203	0
BnaA06g19630D	0.132817	0.0706967	0.853732	0.138145
BnaC07g23410D	0.0975437	0	0.127735	0.0720337
BnaA08g01910D	3.04566	3.2732	3.28189	4.66833
BnaC03g77870D	2.32621	1.9264	2.21683	2.13858
BnaA01g25320D	6.56505	4.32203	7.21677	9.07124
BnaC01g32210D	4.49022	3.92858	3.81504	2.95095
BnaA05g19840D	5.01029	3.9732	2.43416	5.39418
BnaC05g30820D	5.09068	7.30768	5.33786	16.1523
BnaA01g35150D	5.54502	5.10993	5.54088	4.97732
BnaC01g41520D	3.46705	2.46895	2.48721	2.98179
BnaA03g46720D	0.467439	0.326284	0.178241	0.156401
BnaC07g38910D	0.251339	0.112425	0.69081	0.412914
BnaA05g01180D	0	0	0	0
BnaA02g10180D	0	0	0	0
BnaA03g39210D	0	0	0	0
BnaA03g39190D	0	0	0.046703	0
BnaC04g22580D	0.90964	0.638897	0.497105	0.168547
