# Supplementary material for: Genome-wide identification and functional analysis of the TIFY gene family in the response to multiple stresses in Brassica napus L
Source: BMC Genomics. 2020 Oct 22;21:736. doi: 10.1186/s12864-020-07128-2 (PMC7583176; doi:10.1186/s12864-020-07128-2)
Supplement: Supplementary file 14 — Additional file 14 Cis-elements present in the promoters of BnaTIFY genes in B. napus. [file 12864_2020_7128_MOESM14_ESM.xlsx]

## Sheet: Sheet2
	Homologous gene in B. rape/B. oleracea/B. napus		Cis-element involoved in ROOT expression					Phytohormones-responsive						Environmental-responsive								Transcriptional factors binding sites
Arabidopsis		Gene ID	ROOTMOTIFTAPOX1 (ATATT)	RHERPATEXPA7 (KCACGW)	RAV1AAT (CAACA)	OSE2ROOTNODULE (CTCTT)	Total	MeJA	ABA	ET	SA	Auxin	GA	Drought	Low-T	Stress	Defense/stress	Anaerobic	Wouding	Light	Circadian	MYCCONSENSUSAT (CANNTG)	MYC	MYB	W box
AT1G17380/JAZ5/TIFY11a	B. rape	Bra016604	15	3	2	5	25	2	7	3	0	0	0	0	1	0	2	0	2	15	0	16	6	4	0
	B. oleracea	Bo8g067140	13	4	0	5	22	0	11	3	0	0	0	0	1	1	2	0	1	15	0	20	7	6	0
	B. napus	BnaA08g23150D	13	3	2	8	26	2	9	3	0	0	0	0	1	0	1	0	2	15	0	16	5	5	0
		BnaC08g48340D	20	2	3	4	29	2	3	1	0	2	0	0	0	1	1	1	2	21	0	10	3	7	0
	B. rape	Bra030986	23	2	3	3	31	2	4	3	0	1	2	0	1	2	1	0	0	17	1	12	4	2	0
	B. oleracea	Bo8g104890	16	3	5	0	24	6	5	1	0	2	3	1	1	2	2	1	1	17	0	18	3	4	0
	B. napus	no
		BnaC08g37780D	16	3	5	0	24	6	5	1	0	2	3	1	1	2	2	1	1	17	0	18	3	7	0
	B. rape	Bra025977	19	0	8	13	40	0	2	2	0	0	0	3	0	1	0	3	0	9	0	16	3	10	0
	B. oleracea	Bo5g023780	16	1	4	7	28	2	3	1	0	0	0	0	2	1	0	4	4	13	0	6	2	8	1
	B. napus	BnaA06g11690D	28	1	6	4	39	2	0	2	0	0	0	0	0	3	1	2	2	13	1	12	6	2	0
		BnaC05g13540D	13	2	4	7	26	2	4	3	0	0	0	0	2	1	0	4	4	14	0	4	1	8	1
AT1G72450/JAZ6/TIFY11b	B. rape	Bra016056	24	3	7	3	37	12	7	4	0	0	1	3	0	2	1	6	0	12	1	18	3	6	0
	B. oleracea	Bo6g115920	19	6	10	4	39	6	14	1	0	1	1	3	0	1	0	2	0	14	2	12	3	5	0
	B. napus	BnaA07g30200D	24	3	7	3	37	12	7	4	0	0	1	1	0	2	1	6	0	12	1	18	3	5	0
		BnaC06g33640D	19	6	10	4	39	6	14	1	0	1	1	1	0	1	0	2	0	14	2	12	3	5	0
	B. rape	Bra008033	14	3	4	8	29	6	3	2	0	0	1	0	6	2	0	1	0	10	0	10	3	1	0
	B. oleracea	Bo2g076750	6	1	7	7	21	2	4	2	0	2	0	2	1	0	2	3	1	14	0	4	1	13	0
	B. napus	BnaA02g15990D	8	2	7	11	28	6	2	2	0	0	2	0	0	1	0	0	0	7	0	12	3	3	0
		BnaC02g45660D	20	2	9	3	34	2	3	2	0	0	0	0	0	0	1	1	0	13	0	8	3	4	1
AT1G19180/JAZ1/TIFY10a	B. rape	Bra025713	1	3	3	10	17	2	9	2	0	0	0	2	0	1	0	2	0	11	0	12	2	9	0
	B. oleracea	Bo5g027170	17	5	4	5	31	2	3	2	0	0	0	3	0	3	0	2	1	11	0	20	5	9	0
	B. napus	BnaA06g13250D	19	4	5	6	34	2	7	1	0	0	0	1	0	1	0	1	1	14	0	18	5	7	0
		BnaC05g14810D	17	6	4	6	33	4	6	2	0	0	0	1	0	1	1	2	1	10	0	18	5	6	0
	B. rape	Bra031065	12	6	6	7	31	8	8	0	0	0	0	1	1	1	0	4	0	13	0	30	6	5	0
	B. oleracea	Bo8g102890	13	4	6	9	32	6	9	0	1	0	2	1	0	1	0	2	0	12	1	26	6	7	0
	B. napus	BnaA09g44300D	12	6	6	7	31	8	8	0	0	0	0	0	1	1	0	4	0	13	0	30	6	5	0
		BnaC08g36840D	13	4	6	9	32	6	9	0	1	0	2	0	0	1	0	2	0	11	1	26	6	7	0
	B. rape	Bra016520	20	5	5	4	34	2	5	2	0	0	0	3	0	1	0	2	0	16	0	24	6	8	0
	B. oleracea	Bo8g068340	18	5	4	4	31	2	5	1	0	0	0	2	0	2	0	1	0	13	0	20	5	3	1
	B. napus	BnaA08g22180D	18	4	5	4	31	2	4	2	0	0	0	2	0	1	0	3	1	15	0	26	6	8	1
		BnaC08g18640D	18	6	4	5	33	2	5	1	0	0	0	0	0	2	0	1	1	13	0	18	6	4	1
		BnaC05g28170D	22	0	6	5	33	4	6	2	0	0	1	0	0	1	0	3	0	13	2	18	7	6	0
AT1G74950/JAZ2/TIFY10b	B. rape	Bra003778	38	3	3	2	46	2	6	3	0	2	0	0	0	0	1	6	0	14	0	8	3	8	0
	B. oleracea	Bo6g086720	38	1	3	0	42	0	5	4	0	0	0	1	4	3	1	3	1	12	0	18	3	8	0
	B. napus	BnaA07g21950D	22	3	9	3	37	2	9	3	0	0	1	0	0	1	1	5	1	16	1	10	3	12	0
		BnaA07g21960D	22	3	8	2	35	4	9	3	0	1	1	0	0	1	2	6	1	15	1	8	3	13	0
		BnaC06g22690D	38	1	3	0	42	0	5	4	0	0	0	1	4	3	1	3	1	12	0	18	3	8	0
	B. rape	Bra015880	22	4	4	7	37	8	9	1	0	2	1	1	2	3	0	1	0	20	0	14	3	7	0
	B. oleracea	Bo6g119140	18	3	6	8	35	2	8	2	0	0	2	3	1	1	1	4	0	17	0	18	4	10	1
	B. napus	BnaA07g31880D	17	5	7	8	37	6	9	0	0	2	1	1	2	2	0	3	0	22	1	18	4	6	0
		BnaC06g35750D	18	4	6	8	36	2	9	2	0	0	2	3	1	1	1	4	0	19	0	18	4	10	1
	B. rape	Bra008172	10	1	5	6	22	4	2	2	0	0	1	2	3	3	1	1	0	9	0	2	1	7	0
	B. oleracea	Bo2g082410	13	1	2	9	25	2	0	0	1	1	0	0	6	1	0	4	0	6	0	14	4	6	0
	B. napus	BnaA02g17040D	16	1	5	5	27	4	6	1	2	0	0	0	1	0	1	2	0	19	0	16	8	4	0
		BnaCnng08230D	0	1	4	11	16	2	0	1	1	1	0	0	0	1	1	5	0	5	0	18	5	5	0
AT3G43440/AT5G20900-JAZ11/12-TIFY3a/b	B. rape	Bra020135	6	3	9	7	25	10	4	0	0	3	2	0	0	1	1	5	0	14	1	8	2	4	0
	B. oleracea	Bo2g023250	50	1	1	2	54	6	1	0	0	3	2	0	0	1	2	3	0	8	1	6	2	4	2
	B. napus	BnaA02g05120D	6	4	10	8	28	8	4	0	0	2	2	0	0	2	1	4	0	14	1	6	2	4	2
		no
	B. rape	Bra002338	2	3	6	6	17	8	5	2	0	1	2	0	1	0	1	5	0	14	1	12	2	5	0
	B. oleracea	Bo9g150390	4	3	7	5	19	4	5	3	1	2	1	0	1	0	1	2	0	9	0	4	1	4	1
	B. napus	BnaA10g14660D	3	3	7	7	20	6	5	2	0	1	2	0	1	0	2	4	0	15	1	12	3	4	0
		BnaC09g36990D	4	3	6	4	17	6	5	3	1	2	1	0	3	1	1	1	0	11	2	4	1	4	2
AT1G30135-JAZ8-TIFY5a	B. rape	Bra010794	24	5	6	1	36	4	9	0	0	1	3	0	2	0	0	3	0	19	0	16	4	5	0
	B. oleracea	Bo3g147640	27	3	4	0	34	8	5	4	0	0	3	0	1	1	0	3	1	20	0	16	4	3	0
		Bo3g147730	23	1	2	10	36	16	6	1	0	2	1	0	0	2	2	6	0	20	0	10	5	5	0
	B. napus	BnaA08g17540D	24	5	6	1	36	4	9	0	0	1	3	0	2	0	0	3	1	19	0	16	4	5	0
		BnaC03g59110D	27	3	4	0	34	8	5	4	0	0	3	0	1	1	0	3	3	20	0	16	4	3	0
	B. rape	Bra032362	24	1	3	2	30	2	2	1	0	0	0	0	1	1	0	0	0	10	0	10	2	3	0
	B. oleracea	Bo5g062450	22	1	3	2	28	6	5	3	0	0	0	1	3	2	0	2	0	17	1	6	1	7	0
	B. napus	BnaA09g26390D	14	1	1	1	17	2	2	0	0	0	0	0	1	1	0	0	0	6	0	4	1	2	0
		BnaC05g23060D	41	2	7	2	52	8	5	7	1	0	0	1	3	0	0	0	0	9	1	6	1	4	0
AT2G34600-JAZ7-TIFY5b	B. rape	Bra005407	13	6	6	4	29	2	9	3	0	1	0	1	0	0	2	4	0	21	0	28	9	6	0
	B. oleracea	Bo4g039500	10	4	8	8	30	4	5	2	0	2	0	0	0	2	1	4	0	12	0	24	9	5	0
	B. napus	BnaA05g09200D	14	6	6	4	30	2	9	3	0	1	0	1	0	0	2	4	1	21	0	28	9	6	0
		BnaC04g10630D	10	3	8	7	28	4	8	2	0	2	0	0	0	2	1	5	0	13	0	24	9	6	0
	B. rape	Bra021923	21	5	0	2	28	4	13	0	0	0	1	1	0	2	0	3	0	18	0	18	5	4	0
	B. oleracea	Bo4g182750	12	5	2	2	21	10	10	2	0	0	1	0	0	2	0	2	3	14	0	20	6	2	0
	B. napus	BnaA04g20270D	21	5	0	2	28	4	13	0	0	0	1	0	0	2	0	3	0	18	0	18	5	4	1
		no
	B. rape	Bra022981	26	3	3	3	35	2	5	4	2	0	0	0	3	0	1	1	0	16	1	16	4	2	0
	B. oleracea	Bo3g027780	26	4	13	7	50	0	8	0	1	0	0	1	1	1	2	1	1	20	2	16	2	4	2
	B. napus	BnaA03g15910D	28	4	4	4	40	0	5	6	1	0	0	0	4	0	2	0	0	11	2	14	4	3	0
		BnaC03g19040D	50	2	3	0	55	0	8	8	0	0	0	0	3	1	1	0	2	14	3	12	4	2	0
AT1G48500/AT3G17860-JAZ4/3-TIFY6a/b	B. rape	Bra022254	23	13	5	4	45	6	17	2	0	1	1	0	1	0	0	2	0	22	0	16	5	2	0
	B. oleracea	Bo5g121480	12	13	4	8	37	8	16	2	0	1	1	0	0	0	0	1	0	24	0	20	5	5	3
	B. napus	BnaA05g22360D	28	12	4	4	48	6	15	1	0	2	1	0	0	0	0	3	0	26	0	20	5	3	3
		BnaC05g35610D	22	11	4	5	42	8	15	1	0	2	2	0	1	1	0	3	0	24	0	16	4	5	3
	B. rape	Bra021281	20	13	5	5	43	4	13	2	0	4	0	2	1	1	0	1	0	21	0	18	5	7	0
	B. oleracea	Bo1g119100	20	8	4	3	35	4	10	6	0	1	0	1	0	0	1	0	0	22	0	18	5	4	1
	B. napus	BnaA01g27170D	20	13	5	5	43	4	13	1	0	4	0	1	1	1	0	1	0	21	0	18	5	7	2
		BnaC01g34620D	0	0	1	2	3	0	0	0	0	0	0	0	0	0	0	3	0	2	0	2	1	1	0
		BnaAnng41010D	6	1	4	9	20	2	1	0	1	0	2	1	0	2	0	1	0	8	0	4	0	3	0
AT1G70700-JAZ9-TIFY7	B. rape	Bra003947	12	1	5	8	26	2	2	0	0	0	5	2	1	0	1	3	0	8	1	16	4	7	0
	B. oleracea	Bo6g094620	11	1	5	9	26	4	2	0	1	0	4	1	1	0	0	4	3	9	1	16	5	8	0
	B. napus	BnaA07g23750D	13	1	5	8	27	2	2	0	1	0	4	1	1	0	0	3	5	9	0	14	5	6	0
		BnaC06g24560D	9	1	5	9	24	2	2	0	1	0	4	1	2	0	0	4	4	10	1	16	5	8	0
	B. rape	Bra016193	9	0	5	4	18	2	3	1	0	0	0	0	2	2	0	4	0	10	0	24	6	4	0
	B. oleracea	Bo6g112300	30	1	3	1	35	2	4	2	1	1	0	0	1	1	0	4	0	18	0	8	1	0	0
	B. napus	BnaA07g28810D	10	1	6	4	21	0	2	1	1	0	0	1	2	2	1	4	1	11	0	16	4	8	1
		BnaC06g31830D	27	0	3	2	32	4	2	0	1	1	0	0	1	3	1	11	0	16	0	12	4	0	0
	B. rape	Bra007937	33	1	7	7	48	0	2	3	0	0	1	2	4	2	2	2	0	12	0	22	7	5	0
	B. oleracea	Bo2g068460	22	0	11	4	37	0	3	2	0	0	1	3	3	1	2	2	0	10	0	18	5	7	1
	B. napus	BnaC02g20120D	22	1	4	2	29	0	2	2	0	0	1	1	3	2	2	2	0	6	0	16	4	5	1
		BnaCnng65670D	8	1	1	2	12	10	3	0	0	1	0	2	1	2	0	1	3	9	0	10	1	7	0
AT5G13220-JAZ10-TIFY 9	B. rape	Bra023399	21	5	1	5	32	2	4	2	1	2	3	2	0	2	0	2	0	14	0	12	2	6	0
	B. oleracea	Bo2g011150	50	1	1	2	54	0	4	6	1	1	0	1	1	0	0	2	0	16	3	6	2	0	1
	B. napus	BnaA02g01520D	19	5	3	6	33	2	5	2	1	1	1	1	0	2	0	4	1	16	0	12	3	6	0
		BnaC02g04570D	44	1	1	4	50	0	4	5	1	1	0	0	1	0	0	2	0	12	3	6	4	0	1
	B. rape	Bra008846	14	3	4	3	24	4	4	2	1	1	0	0	3	0	0	0	0	9	0	12	5	6	0
	B. oleracea	Bo9g168900	21	8	3	6	38	0	8	3	0	0	0	0	1	0	0	0	0	14	0	12	3	5	0
	B. napus	BnaA10g20060D	13	4	4	3	24	2	4	3	1	4	0	0	3	1	1	1	1	14	0	14	5	8	0
		BnaC09g43860D	30	5	4	3	42	2	6	2	0	0	0	2	2	1	0	1	0	8	0	14	4	5	0
	B. rape	Bra006190	27	1	2	4	34	0	0	1	0	0	0	1	0	0	1	1	0	7	0	6	2	2	0
	B. oleracea	Bo3g009050	30	2	2	6	40	2	0	0	1	0	0	1	0	0	0	1	3	10	0	8	3	3	0
	B. napus	BnaA03g04250D	24	4	5	9	42	0	4	2	0	0	0	1	0	0	1	0	0	11	0	8	4	2	1
		BnaC03g71460D	22	4	2	10	38	2	2	1	1	0	0	1	0	0	0	1	3	10	0	8	3	3	1
		Average	19.0667	3.46667	4.71429	4.91429	32.1619	3.71429	5.82857	1.87619	0.266667	0.685714	0.838095	0.742857	1.05714	1.05714	0.619048	2.45714	0.619048	13.8571	0.390476	14.4381	3.95238	5.24762	0.352381
AT4G14720/AT4G24470-PPD1/2-TIFY4a/b	B. rape	Bra036885	7	3	4	10	24	8	4	3	1	1	1	0	0	0	1	5	0	8	0	18	8	7	0
	B. oleracea	Bo1g057550	6	1	5	8	20	2	1	0	0	2	1	4	0	1	0	3	1	5	0	12	2	5	1
	B. napus	BnaA01g19090D	8	2	3	9	22	8	3	3	1	1	0	0	0	0	1	4	1	10	0	16	6	6	0
		BnaC01g22850D	21	1	6	3	31	2	1	0	0	2	1	1	0	1	0	2	1	6	0	7	2	6	1
	B. rape	Bra039720	28	1	3	4	36	8	2	3	1	0	0	0	0	3	2	2	0	16	0	8	2	5	0
	B. oleracea	Bo8g038270	23	1	2	7	33	2	6	4	0	0	1	1	1	1	1	1	0	17	0	6	5	5	1
	B. napus	BnaA08g29440D	8	2	3	11	24	2	2	1	0	1	1	2	1	4	0	5	0	20	0	14	6	5	0
		BnaC08g09760D	24	1	2	7	34	2	6	4	0	0	1	1	1	1	1	1	0	17	0	6	3	5	1
		Average	15.625	1.5	3.5	7.375	28	4.25	3.125	2.25	0.375	0.875	0.75	1.125	0.375	1.375	0.75	2.875	0.375	12.375	0	10.875	4.25	5.5	0.5
AT4G32570-TIFY8	B. rape	Bra040086	22	0	4	7	33	4	2	2	0	0	0	1	0	1	1	2	0	17	0	16	5	8	0
	B. oleracea	Bo3g172310	21	1	3	7	32	2	0	5	0	1	1	1	1	1	1	3	3	14	0	10	3	11	0
	B. napus	BnaA08g12140D	37	0	4	8	49	0	0	4	1	0	0	1	3	1	1	2	2	14	0	12	4	9	0
		BnaC03g67120D	21	1	3	7	32	2	0	5	0	1	1	1	1	1	1	3	3	14	0	10	3	11	0
	B. rape	Bra011357	15	1	6	9	31	0	3	0	1	0	0	1	1	2	0	2	0	9	0	12	6	11	0
	B. oleracea	Bo1g010260	17	1	8	10	36	0	1	1	0	0	2	1	0	2	1	5	0	8	0	12	4	5	1
	B. napus	BnaA01g04460D	19	1	6	9	35	0	3	0	2	0	0	1	1	2	0	2	0	8	0	8	5	10	1
		BnaC01g05900D	17	1	8	11	37	0	3	1	0	0	2	1	0	3	1	6	0	12	0	10	4	6	1
	B. rape	no					0
	B. oleracea	Bo4g142640	7	0	6	9	22	2	3	0	0	1	2	1	0	2	0	2	2	7	0	12	4	8	0
		Bo7g082470	19	4	9	6	38	2	0	3	2	1	0	1	0	0	1	2	0	6	0	14	3	7	0
		Bo9g152530	5	1	8	0	14	2	2	0	0	0	1	1	1	4	0	8	0	7	0	12	2	6	1
	B. napus	BnaA06g19630D	9	1	7	13	30	2	7	0	0	0	0	0	0	1	1	3	0	11	0	24	5	5	0
		BnaC07g23410D	18	0	6	5	29	0	0	6	1	1	1	1	0	0	1	1	0	6	0	8	2	6	0
		Average	17.4615	0.923077	6	7.76923	29.8571	1.23077	1.84615	2.07692	0.538462	0.384615	0.769231	0.923077	0.615385	1.53846	0.692308	3.15385	0.769231	10.2308	0	12.3077	3.84615	7.92308	0.307692
AT1G51600-ZML2-TIFY2a	B. rape	Bra014292	13	2	5	13	33	2	2	0	1	0	1	1	0	1	0	4	0	8	1	14	3	5	0
	B. oleracea	Bo3g181450	15	0	6	9	30	4	0	1	1	1	1	2	2	1	0	6	0	5	1	16	3	3	0
	B. napus	BnaA08g01910D	14	1	5	12	32	2	1	2	0	0	2	1	0	2	0	2	1	11	1	14	3	5	0
		BnaC03g77870D	15	0	6	12	33	6	0	1	1	1	1	1	2	1	0	4	0	7	1	16	3	3	0
AT4G24470-ZML1-TIFY2b	B. rape	Bra023900	11	1	7	6	25	4	2	1	0	1	1	0	1	1	0	2	0	7	0	16	3	7	0
	B. oleracea	Bo1g108240	28	3	9	6	46	4	1	0	0	2	0	1	0	2	0	2	0	9	0	10	3	3	3
	B. napus	BnaA01g25320D	27	2	3	6	38	2	3	5	0	2	1	0	0	0	0	2	1	18	0	4	3	6	1
		BnaC01g32210D	21	1	6	3	31	4	2	1	0	0	1	0	0	0	2	1	3	10	0	8	3	4	1
	B. rape	Bra031258	30	1	5	8	44	2	4	2	0	1	1	0	0	1	0	3	0	12	1	8	6	2	0
	B. oleracea	Bo5g103560	23	0	5	12	40	4	0	3	0	0	1	0	0	2	0	4	0	8	0	16	7	5	1
	B. napus	BnaA05g19840D	22	2	4	6	34	8	3	3	0	2	0	0	0	2	0	5	0	9	0	6	3	5	4
		BnaC05g30820D	23	0	5	12	40	4	0	3	0	0	1	0	0	2	0	4	0	9	0	18	8	5	1
AT3G21175-ZIM-TIFY 1	B. rape	Bra013805	15	2	4	6	27	0	6	2	1	0	1	1	0	0	1	1	0	16	0	20	5	8	0
	B. oleracea	Bo1g039000	16	2	8	7	33	0	1	2	0	1	0	1	0	3	0	3	0	8	1	12	6	5	0
	B. napus	BnaA01g35150D	18	2	8	6	34	0	1	3	1	0	1	1	0	1	0	2	1	7	1	12	2	7	0
		BnaC01g41520D	18	2	8	7	35	0	1	2	0	1	1	1	0	3	0	3	0	9	1	12	6	6	0
	B. rape	Bra019227	13	0	5	9	27	4	0	5	0	0	2	1	2	2	0	1	0	13	0	20	3	7	0
	B. oleracea	Bo7g109540	15	1	4	5	25	2	3	5	1	0	2	1	0	1	1	2	1	12	0	18	4	8	0
	B. napus	BnaA03g46720D	14	0	5	10	29	2	0	5	0	0	1	0	2	2	0	1	0	10	0	16	3	6	0
		BnaC07g38910D	15	1	5	7	28	2	4	5	1	0	2	1	0	2	1	2	1	12	0	16	3	7	0
	B. rape	Bra031379	20	2	4	9	35	0	5	3	0	0	0	0	1	0	0	2	2	11	1	12	3	6	0
	B. oleracea	no					0
	B. napus	BnaA03g39190D	30	1	3	8	42	0	1	3	1	0	0	0	1	0	1	3	1	7	1	8	4	5	0
		BnaC04g22580D	25	3	4	9	41	0	4	2	0	0	0	0	1	0	0	2	2	7	1	12	5	5	0
		BnaA05g01180D	25	1	4	8	38	0	1	2	0	0	0	0	1	0	1	3	2	7	1	10	4	5	0
		BnaA02g10180D	22	1	4	9	36	4	1	2	0	0	0	0	2	0	0	3	2	6	1	8	5	5	1
		BnaA03g39210D	20	1	4	9	34	0	1	2	0	0	0	0	1	2	1	3	2	9	1	12	6	6	0
		Average	19.5385	1.23077	5.23077	8.23077	32.963	2.30769	1.80769	2.5	0.307692	0.461538	0.807692	0.5	0.615385	1.19231	0.307692	2.69231	0.730769	9.5	0.538462	12.8462	4.11538	5.34615	0.461538
