# Supplementary material for: Genome-wide identification and functional analysis of the TIFY gene family in the response to multiple stresses in Brassica napus L
Source: BMC Genomics. 2020 Oct 22;21:736. doi: 10.1186/s12864-020-07128-2 (PMC7583176; doi:10.1186/s12864-020-07128-2)
Supplement: Supplementary file 15 — Additional file 15. List of primers used in this study. [file 12864_2020_7128_MOESM15_ESM.xlsx]

## Sheet: Additional file 15
Additional file 15: List of primers used in this study.
BnaC08g36840D-S	GCCTGAGCACCCTATTCCCATC
BnaC08g36840D-A	CTGCGTTTTCGTTCAGCCAATCT
BnaA07g30200D-S	AACAAAGGAGCAACATCAAGTCG
BnaA07g30200D-A	GACCATTTGTGGCTTGGGAGG
BnaC06g31830D-S	AGATTTTCTGGGTTTGAGCGACA
BnaC06g31830D-A	CTTTGCCTTTCCCCATTGTTTAG
BnaA01g25320D-S	TGAGGTCTGGAAGTGGTGATGCT
BnaA01g25320D-A	CTCGTTCATCACATCATCAGCGT
BnaC03g19040D-S	GCGAGTAGGGATGTGGAAGAGAG
BnaC03g19040D-A	GACAAGAAGCCTGAATCCGAACA
BnaActin-S	GGTTGGGATGGACCAGAAGG
BnaActin-A	TCAGGAGCAATACGGAGC
BnaA07g21950D-S	ATGTCGAGTTCTGCCGAGTGTT
BnaA07g21950D-A	TTAAGTTGCTTGTTTCACAAGTCTTGA
BnaA07g21960D-S	ATGATGGTGAATTTGTTCCTTTGTG
BnaA07g21960D-A	TTAGTCTCTGTGATCTTCACGACCTC
